# Supplementary material for: Comparing chromatin contact maps at scale: methods and insights
Source: Nat Methods. 2025 Mar 19;22(4):824–33. doi: 10.1038/s41592-025-02630-5 (PMC11978506; doi:10.1038/s41592-025-02630-5)
Supplement: Supplementary file 4 — Contact map methods and their implementation, and differentially expressed gene windows. [file 41592_2025_2630_MOESM4_ESM.xlsx]

## Sheet: Supplementary Table 1
Supplemental Table 1. Contact map methods and their implementation.
Method	Implemented on experimental maps	Implemented on in silico maps	Requires tool installation	Involves parameter tuning	Time & memory intensive	Notes on implementation
Arrowhead	✔		✔	✔	✔	Java based. Easy to implement.
CHESS	✔		✔		✔✔	Time and computationally intensive for high resolution data.
Contact directionality	✔	✔		✔		Easy and fast to implement.
dcHiC	✔		✔		✔✔	Time and computationally intensive for high resolution data.
diffHiC			✔	NA	NA	Requires replicates.
Distance enrichment	✔	✔		✔		Easy and fast to implement.
Eigenvector	✔	✔		✔	✔	Easy to implement.
FIND			✔	NA	NA	Difficult to install.
HiC-DC+			✔	NA	NA	Requires replicates.
HiC1Dmetrics	✔		✔	✔	✔✔	Time and computationally intensive.
HiCcompare	✔		✔	✔	✔✔	Time and computationally intensive.
HiCexplorer			✔	NA	NA	Mainly works with un-processed files; unclear how to implement with matrices or cool files.
HOMER			✔	NA	NA	Requires un-processed files.
Insulation	✔	✔		✔		Easy and fast to implement.
Loops	✔	✔		✔	✔	Adapted from HICCUPS. Easy to implement.
SCC	✔	✔				Implemented using hicrep. Easy and fast to implement.
Selfish	✔		✔	✔	✔	Easy to implement.
SnapHiC-D			✔	NA	NA	Only applicable to single cell data.
TADCompare	✔		✔	✔	✔✔	Time and computationally intensive.
TADs	✔	✔		✔		Implemented using cooltools. Easy and fast to implement
Triangle	✔	✔			✔✔	Easy to run but time intensive. Easy to implement.
ZipHiC			✔	NA	NA	Requires addiontal inputs other than contact maps.

## Sheet: Supplementary Table 2
Supplementary Table 2: Differentially expressed gene windows.
Chromosome	Window start	Window end	Window size (bp)	Experiment type	MSE	Corr	SSIM	SCC	Insulation (mse)	Insulation (corr)	Contact Directionality (corr)	Distance Enrichment (corr)	Triangle (mse)	Triangle (corr)	Eigenvector (corr)	TADcompare	HiCcompare	Chess	dcHiC (mse)	dcHiC (corr)	Selfish	Arrowhead	HiC1Dmetrics_ISC	HiC1Dmetrics CIC	HiC1Dmetrics SSC	HiC1Dmetrics deltaDLR	HiC1Dmetrics CD	TADs	Loops
chr21	14333483	14433483	100000	MicroC	0.137201	0.523734	0.686927	0.550463	0.0611973	0.148412	0.549542	0.597329	0.0957494	0.354715	0.217942	0	0	0.796203	0.0151857	0.932923	0	0	0.251247	0.422722	0.316261	0.399927	0.190744	0.75	0.5
chr21	15679981	15779981	100000	MicroC	0.115521	0.415742	0.734248	0.425422	0.0444071	0.0936487	0.159025	0.287002	0.0354218	0.180636	0.0719269	0.4	0	0.773015	0.0667132	0.705002	131	0	0.539869	0.370904	0.285689	0.262242	0.864643	0.666667	0
chr21	15878295	15978295	100000	MicroC	0.279742	0.112761	0.307774	0.0802148	0.0238112	0.0109455	0.0785089	0.776516	0.0181428	0.00484802	0.0956507	0.4	0	0.786308	0.0240739	0.48973	31	0	0.67362	0.232156	0		0.300281	1	1
chr21	17463042	17563042	100000	MicroC	0.160576	0.472922	0.669199	0.642041	0.146326	0.325664	0.378632	0.412682	0.0738636	0.246608	0.248403	0.6	0	0.814756	0.0326723	0.890217	121	0	0.661967	0.46367	0.574728	0.323349	0.529233	0.5
chr21	17769385	17869385	100000	MicroC	0.223545	0.428837	0.78283	0.338265	0.0773335	0.2372	0.448119	0.595453	0.0938635	0.548101	0.414366	0.2	0	0.910591	0.0511812	0.353139	138	0	0.649617	0.36498	0.378601	0.139693	0.380897	0.666667	0.333333
chr21	18807778	18907778	100000	MicroC	0.196559	0.486485	0.651096	0.417965	0.0717725	0.544718	0.51151	0.735977	0.032397	0.125953	0.277292	0	0	0.829286	0	0.783103	38	0	0.371564	0.459483	0.516364		0.325443	0.666667	0
chr21	23373777	23473777	100000	MicroC	0.130335	0.837287	0.895981	0.89518	0.0343306	0.489955	0.505816	0.596024	0.0208547	0.436456	0.504766	0.4	0	0.87325	0.0244322	1	26	0	0.679724	0.542751	0.394859	0.129937	0.644781	0.666667	0
chr21	25311820	25411820	100000	MicroC	0.376541	0.253887	0.569816	0.249383	0.111596	0.0162022	0.314072	0.638597	0.0391252	0.110065	0.0495234	0.6	0.25	0.461266	0.179443	0.795637	310	0	0.684666	0.318774	0.408626	0.0469546	0.766585	0.666667	0.5
chr21	25557516	25657516	100000	MicroC	0.092023	0.179797	0.395442	0.233524	0.0360867	0.0379132	0.145398	0.316363	0.0444259	0.111441	0.128329	0.4	0	0.629146	0.0444465	0.636997	24	0	0.512642	0.381688	0.435937	0.300538	0.195272	0.666667	1
chr21	25589257	25689257	100000	MicroC	0.0740564	0.0954934	0.340631	0.0786147	0.0297067	0.102074	0.0718699	0.118177	0.015304	0.0582	0.0535521	0.2	0	0.558376	0.0197522	0.511895	5	0	0.326868	0.373948	0.3424	0.221402	0.160695	0.666667	1
chr21	25684569	25784569	100000	MicroC	0.107076	0.293935	0.479338	0.308912	0.0318508	0.204796	0.145749	0.719339	0.0160597	0.116587	0.335266	0.2	0	0.760983	0.0810027	0.808402	35	0	0.355933	0.396072	0.434481	0.383366	0.252591	0.666667	1
chr21	26523285	26623285	100000	MicroC	0.0658864	0.529488	0.640883	0.537418	0.0341181	0.416397	0.472262	0.725864	0.0142743	0.150444	0.274934	0	0	0.893208	0.0650685	0.933736	33	0	0.356832	0.463265	0.505928	0.0209695	0.259927	0.666667	0.333333
chr21	26795408	26895408	100000	MicroC	0.714492	0.28849	0.553887	0.40918	0.623247	0.0622165	0.269183	0.24589	0.279468	0.109589	0.1243	0.4	0	0.576475	0.223466	0.176047	108	0	0.746626	0.370346	0.225889	0.377438	0.624732	0.666667	0
chr21	26917087	27017087	100000	MicroC	0.0470788	0.195492	0.428117	0.251306	0.0134141	0.0469504	0.241284	0.290208	0.00732846	0.0486751	0.104003	0.4	0	0.753927	0.028084	0.738308	14	0	0.359552	0.36154	0.321306	0.212008	0.306923	0.666667
chr21	28942955	29042955	100000	MicroC	0.190041	0.394936	0.591517	0.335217	0.092703	0.184381	0.137351	0.305108	0.0354301	0.247009	0.227965	0.2	0	0.764652	0.372682	0.373216	98	0	0.4842	0.360145	0.35927	0.0826646	0.25142	0.75	0
chr21	28969359	29069359	100000	MicroC	0.117757	0.189135	0.325049	0.273105	0.0863544	0.0492547	0.32088	0.303069	0.0351263	0.0537708	0.12145	0	0	0.562239	0.361175	0.417895	84	0	0.412752	0.355574	0.329156	0.121628	0.244396	1	1
chr21	28974628	29074628	100000	MicroC	0.0935861	0.127164	0.259298	0.158653	0.0648981	0.036617	0.131176	0.222734	0.0297081	0.0348152	0.106122	0	0	0.536562	0.360495	0.357781	88	1	0.382952	0.372141	0.368835	0.0755446	0.242973	1	1
chr21	29023796	29123796	100000	MicroC	0.218514	0.175253	0.481423	0.234184	0.164969	0.0103694	0.021753	0.461535	0.162462	0.124433	0.0518817	0.2	0	0.254195	0.34847	0.447371	44	1	0.556433	0.335945	0.369837	0.321255	0.246104	0.5	0
chr21	29027470	29127470	100000	MicroC	0.209872	0.193616	0.445676	0.206261	0.154538	0.0136099	0.193751	0.503782	0.160755	0.128707	0.0642626	0.2	0	0.250696	0.251701	0.442729	45	0	0.555541	0.349589	0.374192	0.272794	0.245084	0.5	1
chr21	29144070	29244070	100000	MicroC	0.239099	0.538979	0.837599	0.544014	0.204917	0.420933	0.287594	0.371414	0.0785824	0.332748	0.611084	0.6	0	0.846285	0.537618	0.853429	231	0	0.813647	0.334992	0.519409	0.112092	1	0.666667	0.333333
chr21	31509976	31609976	100000	MicroC	0.209112	0.713725	0.914647	0.724595	0.108862	0.343811	0.663964	0.715098	0.111154	0.585596	0.252235	0.2	0	0.906734	0.102974	0.908089	98	0	0.360276	0.772233	0.906143	0.615746	0.434828	0.666667	0
chr21	31682117	31782117	100000	MicroC	0.294968	0.423544	0.763309	0.412132	0.217346	0.496111	0.303002	0.472709	0.0846534	0.270775	0.378501	0	0	0.638573	0.256104	0.97679	32	0	0.333295	0.397623	0.374609	0.326945	0.356445	1
chr21	31823019	31923019	100000	MicroC	0.542896	0.448168	0.793821	0.442385	0.526965	0.153273	0.337026	0.19476	0.252583	0.232657	0.307655	0	0.25	0.950378	0.19909	0.931183	90	0	0.676854	0.811437	0.944235	0.269481	0.60177	0.666667	0
chr21	32229048	32329048	100000	MicroC	0.173517	0.282755	0.57853	0.25826	0.0665682	0.0424498	0.103966	0.214986	0.0514716	0.0922791	0.0905964	0	0	0.51833	0.0721238	0.693629	13	0	0.488184	0.420697	0.266748	0.364889	0.193983	1	0
chr21	32343011	32443011	100000	MicroC	0.20664	0.153963	0.46353	0.158885	0.221127	0.119896	0.387623	0.613233	0.0947608	0.0672023	0.0540434	0	0	0.532907	0.249519	0.532088	98	0	0.524099	0.440639	0.440022	0.337724	0.321279	0.666667
chr21	32562602	32662602	100000	MicroC	0.341076	0.307408	0.444058	0.319549	0.210096	0.255023	0.504133	0.403711	0.174315	0.127517	0.24182	1	0	0.610705	0.0882526	0.38424	141	0	0.943895	0.472066	0.317787	0.253741	0.497185	0.666667	0
chr21	32562864	32662864	100000	MicroC	0.341076	0.307408	0.444058	0.319549	0.210096	0.255023	0.504133	0.403711	0.174315	0.127517	0.24182	1	0	0.610705	0.0882526	0.38424	141	0	0.943895	0.472066	0.317787	0.253741	0.497185	0.666667	0
chr21	32678039	32778039	100000	MicroC	0.0767262	0.242699	0.548888	0.294087	0.0388472	0.0642327	0.278036	0.190901	0.0107036	0.0954418	0.0887602	0	0	0.690484	0.161782	0.538819	96	1	0.421684	0.403595	0.327342	0.342614	0.34205	1
chr21	32721791	32821791	100000	MicroC	0.0766106	0.173657	0.420687	0.204738	0.0245242	0.0178224	0.317416	0.253237	0.0258757	0.0444643	0.102781	0	0	0.563918	0.152181	0.974237	88	1	0.467815	0.439386	0.37567	0.188578	0.114169	1
chr21	33216366	33316366	100000	MicroC	0.0985785	0.253885	0.587973	0.204554	0.0813282	0.204796	0.317639	0.722031	0.107205	0.141722	0.172742	0	0	0.811949	0.011534	0.433562	18	0	0.316612	0.447527	0.358216	0.22837	0.17205	0.666667	0.5
chr21	33353412	33453412	100000	MicroC	0.140654	0.45017	0.740052	0.469453	0.038655	0.168503	0.532137	0.3246	0.0600789	0.262362	0.413776	0.6	0	0.570358	0.0439877	0.735523	173	0	0.757705	0.477005	0.349322	0.279526	0.353858	0
chr21	33441715	33541715	100000	MicroC	0.182306	0.287093	0.470386	0.256888	0.0808068	0.0596241	0.181344	0.385197	0.0314499	0.0447664	0.246635	0	0	0.488851	0.135409	0.414529	27	0	0.366258	0.415417	0.347082	0.0870464	0.146813	1	1
chr21	33493037	33593037	100000	MicroC	0.13929	0.60557	0.736321	0.588458	0.170719	0.884784	0.383629	0.249913	0.0500954	0.513677	0.970645	0	0	0.807883	0.18029	0.407334	226	0	0.368525	0.364346	0.410313	0.422637	0.148157	1	0
chr21	33493490	33593490	100000	MicroC	0.147232	0.588732	0.791279	0.52223	0.158605	0.806222	0.360348	0.457865	0.0370013	0.443095	0.844846	0	0	0.797834	0.18029	0.407334	226	0	0.375483	0.363027	0.403841	0.43918	0.150714	0.5
chr21	33538705	33638705	100000	MicroC	0.163018	0.2277	0.370333	0.282476	0.0221164	0.190214	0.205457	0.445632	0.00800217	0.054127	0.0782156	0	0	0.647399	0.151868	0.507485	139	0	0.330339	0.377149	0.107896	0.24207	0.174781	0.5	0
chr21	33592399	33692399	100000	MicroC	0.223085	0.21107	0.563965	0.27371	0.151439	0.13383	0.699885	0.130819	0.120255	0.195164	0.131964	0.2	0	0.547122	0.101201	0.489962	129	0	0.622017	0.418405	0.199381	0.271562	0.623095	0.5	0
chr21	33865533	33965533	100000	MicroC	0.0977754	0.0809852	0.140096	0.0704709	0.0237573	0.014906	0.213286	0.23978	0.0364149	0.00810611	0.0306574	0.4	0	0.348002	0.355139	0.490426	16	0	0.302357	0.433648	0.278439		0.247938	0.75	0
chr21	34023223	34123223	100000	MicroC	0.0531342	0.207543	0.541489	0.171493	0.0149109	0.0123137	0.227778	0.471975	0.0131668	0.0583563	0.0165078	0.2	0	0.517862	0.186804	0.859232	15	0	0.366829	0.414202	0.34625	0.190782	0.25989	1	1
chr21	34023577	34123577	100000	MicroC	0.0498421	0.239632	0.54892	0.258852	0.0118869	0.0120256	0.261018	0.534315	0.00812671	0.0558757	0.00784858	0.2	0	0.515314	0.186716	0.893582	14	0	0.370414	0.417833	0.356705	0.195731	0.255827	0.5	1
chr21	34565112	34665112	100000	MicroC	0.113583	0.510026	0.789074	0.522627	0.0426362	0.169151	0.499719	0.40314	0.0467695	0.510428	0.806819	0	0	0.680827	1	0.943484	52	0	0.523675	0.435663	0.373654	0.436419	0.186371	0.75	0.5
chr21	34618993	34718993	100000	MicroC	0.291281	0.793928	0.890024	0.872884	0.248904	0.717434	0.436913	0.594964	0.128778	0.880326	0.875405	0	0	0.737659	0.744429	0.762794	118	0	0.865266	0.392326	0.359616	0.19952	0.29135	0.75	0
chr21	35954666	36054666	100000	MicroC	0.172282	0.353166	0.872503	0.336442	0.167802	0.22197	0.807439	0.365379	0.0874811	0.180865	0.324261	0	0	0.63045	0.248801	0.907741	0	0	0.352572	0.524479	0.309112	0.0912047	0.0788167	0.5	0
chr21	36019940	36119940	100000	MicroC	0.13379	0.145183	0.457005	0.167072	0.0938042	0.168179	0.278181	0.251361	0.111174	0.243532	0.135993	0.2	0	0.181978	0.226378	0.649182	191	1	0.555357	0.526744	0.501441	0.433248	0.334115	0.333333	0
chr21	36085078	36185078	100000	MicroC	0.195447	0.261568	0.454329	0.329714	0.192648	0.599806	0.286669	0.120461	0.122917	0.428264	0.230028	0	0	0.465114	0.200536	0.642103	16	0	0.403954	0.523268	0.336224	0.390238	0.228029	1
chr21	36270188	36370188	100000	MicroC	0.164854	0.33438	0.615403	0.284243	0.0801103	0.180169	0.326878	0.663518	0.0339676	0.0615	0.230121	0.2	0	0.820288	0.212633	0.955089	192	0	0.612321	0.462675	0.396479	0.379425	0.300853	0.5
chr21	36335391	36435391	100000	MicroC	0.181989	0.506087	0.660736	0.504777	0.102421	0.224238	0.319453	0.662983	0.0874658	0.186293	1	0	0	0.676206	0.0366096	0.710688	122	0	0.436441	0.489102	0.388361	0.532484	0.379389	0.333333	0
chr21	37023169	37123169	100000	MicroC	0.111713	0.165693	0.274385	0.134519	0.0873629	0.138043	0.249439	0.321093	0.037612	0.0478558	0.0667191	0.4	0	0.731086	0.0626853	0.41511	21	0	0.357432	0.405854	0.241956	0.226632	0.380923	1	0.666667
chr21	37023225	37123225	100000	MicroC	0.111713	0.165693	0.274385	0.134519	0.0873629	0.138043	0.249439	0.321093	0.037612	0.0478558	0.0667191	0.4	0	0.731086	0.0626853	0.41511	21	0	0.357432	0.405854	0.241956	0.226632	0.380923	1	0.666667
chr21	38071344	38171344	100000	MicroC	0.0527555	0.336736	0.591664	0.309289	0.0223112	0.168503	0.334713	0.700418	0.0229	0.0756054	0.221971	0	0	0.816917	0.0599926	0.746548	3	0	0.268065	0.419108	0.217111	0.174346	0.077591	1	0
chr21	38755182	38855182	100000	MicroC	0.259975	0.281598	0.414739	0.345369	0.128001	0.0583279	0.293658	0.122908	0.0738191	0.0848502	0.183649	0.8	0	0.640398	0.0951981	0.721133	188	0	0.938922	0.461935	0.608205	0.0804716	0.66646	0.75	0.5
chr21	39271558	39371558	100000	MicroC	0.0605028	0.186155	0.310192	0.205184	0.0638151	0.100778	0.338038	0.145662	0.027313	0.149033	0.186401	0	0	0.688031	0.0677059	0.510619	28	1	0.322211	0.360196	0.319022	0.166769	0.201634	0.5	1
chr21	39299646	39399646	100000	MicroC	0.086398	0.081791	0.276551	0.0997567	0.0417285	0.0434219	0.133007	0.0305842	0.0305968	0.111745	0.0660312	0	0	0.339106	0.0645777	0.381223	71	1	0.37912	0.366474	0.272997	0.219803	0.155183	0.666667	1
chr21	39330331	39430331	100000	MicroC	0.0494733	0.0999153	0.135954	0.127266	0.0101755	0.0213869	0.110627	0.19582	0.0017612	0.0361196	0.224035	0	0	0.579534	0.0363273	0.492863	20	1	0.306358	0.406184	0.266525	0.307775	0.0971154	1	0.666667
chr21	39395854	39495854	100000	MicroC	0.0337904	0.157833	0.291056	0.157911	0	0.0081011	0.165783	0.240595	0	0.0260761	0.0710425	0	0	0.600881	0.050807	0.687246	1	0	0.22706	0.421951	0.228129	0.3221	0.215948	0.5	0.5
chr21	39506441	39606441	100000	MicroC	0.122533	0.100823	0.35174	0.120615	0.0268764	0.0314323	0.337265	0.568376	0.0745319	0.0395991	0.0646556	0	0	0.652802	0.0285091	0.902402	95	0	0.367272	0.463957	0.438415	0.271234	0.225187	0.5
chr21	39562909	39662909	100000	MicroC	0.1952	0.311393	0.468003	0.391216	0.153671	0.644848	0.361311	0.293853	0.102948	0.355923	0.0567947	0.2	0	0.980929	0.0510334	0.773355	164	0	0.713829	0.490882	0.56476	0.298609	0.352693	0.5	0
chr21	41311998	41411998	100000	MicroC	0.211065	0.320034	0.678412	0.3048	0.0598747	0.141931	0.564914	0.319135	0.0786751	0.107827	0.235826	0.2	0.25	0.946612	0.0635379	0.904955	12	0	0.447914	0.767071	0.687585	0.312739	0.435111	0.5	0
chr21	41370019	41470019	100000	MicroC	0.130924	0.46375	0.642381	0.449702	0.0289191	0.0657809	0.489289	0.308451	0.123281	0.120863	0.687531	0.2	0	0.767138	0.0416419	0.921783	20	0	0.386412	0.682407	0.552212	0.326775	0.287061	0.666667	0
chr21	41481115	41581115	100000	MicroC	0.140941	0.53378	0.857587	0.567006	0.0659087	0.462735	0.751575	0.643164	0.0701548	0.743009	0.343225	0	0	0.956577	0.0362444	0.922247	27	0	0.382084	0.646774	0.666409	0.285758	0.303118	0.666667	0
chr21	41717088	41817088	100000	MicroC	0.167941	0.103578	0.308139	0.206544	0.136516	0.0307842	0.330015	0.0751962	0.191461	0.0177723	0.0633782	0.4	0	0.595579	0.0318297	0.750145	13	0	0.323014	0.60704	0.603286	0.573014	0.554188	1	0.5
chr21	41904017	42004017	100000	MicroC	0.577203	0.946976	1	0.912435	0.316197	0.898898	0.561863	0.47173	0.149479	0.734238	0.765058	0	0	0.918219	0.0859131	0.859464	198	0	0.799502	0.41477	0.403278	0.177236	0.930429	1
chr21	41960386	42060386	100000	MicroC	0.377575	0.505946	0.801603	0.499165	0.193263	0.149384	0.282298	0.631828	0.145747	0.155516	0.367692	0.4	0	0.827129	0.0907302	0.711849	270	0	1	0.417231	0.450374	0.188814	0.866693	1	0
chr21	42149688	42249688	100000	MicroC	0.135207	0.360921	0.538421	0.384615	0.0207133	0.0904083	0.459241	0.834988	0.0768554	0.0477512	0.214012	0	0	0.943662	0.100908	0.786585	38	0	0.516524	0.749053	0.61863	0.410027	0.35072	0.25	0
chr21	42446007	42546007	100000	MicroC	0.203289	0.905474	0.862567	0.954355	0.110183	0.811082	0.679627	0.358202	0.175211	0.9138	0.667191	0.4	0	0.932687	0.160564	0.733318	51	0	0.536937	0.898931	0.777325	0.351094	0.566455	0.666667	0
chr21	42603620	42703620	100000	MicroC	0.104551	0.477466	0.778589	0.505923	0.0368678	0.0518471	0.703256	0.578815	0.0361815	0.0921821	0.259015	0.2	1	1	0.178524	0.984217	66	0	0.45938	0.978713	1	0.545283	0.628001	0	0
chr21	42829567	42929567	100000	MicroC	0.340211	0.21442	0.535494	0.26865	0.269659	0.0874919	0.338515	0.588358	0.441689	0.0208059	0.0638695	0.2	0	0.514068	0.349129	0.793083	26	0	0.185853	0.533319	0.450407	0.377396	0.17585	1	0
chr21	43609487	43709487	100000	MicroC	0.180797	0.16703	0.372985	0.297783	0.114426	0.0129618	0.101231	0.805627	0.104704	0.0765265	0.0492287	0.2	0	0.319105	0.0742802	0.867239	86	0	0.33122	0.494124	0.473799	0.452635	0.373143	0.333333	0
chr21	43609559	43709559	100000	MicroC	0.180797	0.16703	0.372985	0.297783	0.114426	0.0129618	0.101231	0.805627	0.104704	0.0765265	0.0492287	0.2	0	0.319105	0.0742802	0.867239	86	0	0.33122	0.494124	0.473799	0.452635	0.373143	0.333333	0
chr21	43726329	43826329	100000	MicroC	0.434757	0.469444	0.670162	0.365032	0.0628931	0.0385612	0.731496	0.865899	0.100858	0.165572	0.78589	0.4	0	0.545847	0.0570687	0.807474	141	1	0.610924	0.513919	0.387336	0.47113	0.382749	0.666667	0
chr21	43739512	43839512	100000	MicroC	0.35445	0.578648	0.68513	0.57238	0.0680792	0.545042	0.606885	0.388378	0.0855277	0.213712	0.783335	0.4	0	0.498809	0.062444	0.865382	92	0	0.542912	0.581432	0.477177	0.603814	0.369656	0.666667
chr21	43815222	43915222	100000	MicroC	0.117245	0.211579	0.354161	0.24321	0.0365183	0.0602722	0.0695555	0.269584	0.0898752	0.333754	0.133235	0	0	0.765268	0.0683777	0.97621	74	0	0.430933	0.569243	0.515896	0.341346	0.296233	0.5	0.5
chr21	44281233	44381233	100000	MicroC	0.411942	0.379632	0.736838	0.454646	0.129699	0.0508749	1	0.194841	0.171249	0.0646022	0.293996	0.2	0.75	0.277508	0.0368984	0.736915	36	1	0.369722	0.757157	0.566468	0.564735	0.371547	0.666667	0
chr21	44405509	44505509	100000	MicroC	0.429149	0.656738	0.951009	0.654683	0.0937097	0.417693	0.699299	0.812283	0.261746	0.701759	0.511546	0.6	0.25	0.843161	0.052697	0.855286	220	0	0.534883	0.894624	0.467001	0.30365	0.505197	0.75	0
chr21	44456806	44556806	100000	MicroC	0.328301	0.426192	0.774402	0.456462	0.268401	0.293908	0.585818	0.723825	0.341301	0.45518	0.276702	0	0	0.776435	0.053086	0.930718	68	0	0.53411	1	0.577941	0.230618	0.413344	0.666667	1
chr21	44823902	44923902	100000	MicroC	0.535915	0.416495	0.816671	0.413944	0.32046	0.214841	0.575954	0.819411	0.195344	0.267796	0.318267	0.2	0	0.653984	0.0347333	0.931066	126	0	0.625268	0.5281	0.245553	0.257374	0.338837	0.5	0
chr21	44890011	44990011	100000	MicroC	0.362124	0.467796	0.649933	0.574802	0.279071	0.247894	0.564365	0.225344	0.154736	0.334805	0.937113	0.4	0.25	0.365196	0.0264026	0.939538	127	0	0.657114	0.652152	0.505238	0.280835	0.506952	0.666667
chr21	45023852	45123852	100000	MicroC	0.218712	0.683469	0.903029	0.67951	0.160565	0.466299	0.427857	0.393516	0.113843	0.580845	0.985949	0.2	0	0.768574	0.0145403	0.725659	10	0	0.204767	0.61585	0.529735	0.313612	0.228776	1	0
chr21	45355164	45455164	100000	MicroC	0.458837	0.43953	0.801468	0.510622	0.2606	0.552099	0.626322	0.357712	0.324065	0.63513	0.623194	0.2	0	0.45691	0.036741	0.820819	208	0	0.64893	0.680726	0.721493	0.533866	0.698396	1	0
chr21	45523364	45623364	100000	MicroC	0.486138	0.50313	0.780992	0.454693	0.302726	0.291316	0.614038	0.587542	0.320456	0.564373	0.953621	0.2	0.25	0.25018	0.0291665	0.973309	42	1	0.384849	0.62788	0.440402	0.339809	0.397061	1	1
chr21	45540770	45640770	100000	MicroC	0.35771	0.324055	0.518993	0.291028	0.14043	0.0972132	0.362979	0.383729	0.150383	0.146452	0.373391	0	0.25	0.360908	0.0257476	0.918997	58	1	0.355015	0.608489	0.455579	0.382279	0.324758	1	1
chr21	45593693	45693693	100000	MicroC	0.358756	0.201489	0.484773	0.199238	0.34053	0.0411536	0.142452	0.207238	0.345905	0.0961626	0.189643	0.2	0	0.684736	0.0268491	0.86074	74	0	0.494128	0.518218	0.413344	0.130774	0.259784	1	1
chr21	45931769	46031769	100000	MicroC	0.848498	0.743608	0.87787	0.70498	0.37163	0.156837	0.602961	0.847059	0.501353	0.561469	0.47342	0.2	0	0.354824	0.0175341	0.563537	15	0	0.431253	0.538918	0.412757	0.545827	0.306353	0.5	0
chr21	46048111	46148111	100000	MicroC	0.642102	0.640259	0.778536	0.645306	0.331492	0.494491	0.45977	0.335284	0.481386	0.610506	0.460647	1	0	0.705923	0.0427812	0.925612	239	0	0.808294	0.508257	0.430368	0.176234	0.843837	0.75	0
chr21	46179195	46279195	100000	MicroC	0.256576	0.529284	0.758035	0.571864	0.139322	0.135774	0.412583	0.645937	0.134735	0.299205	0.496905	0.2	0	0.54623	0.0165185	0.902982	27	0	0.300422	0.556084	0.417903	0.3822	0.206675	0.5	0
chr21	46236296	46336296	100000	MicroC	0.256974	0.207469	0.487726	0.253382	0.17567	0.0486066	0.413638	0.412601	0.0949922	0.0716031	0.399725	0.4	0	0.519656	0.0168449	0.665777	91	1	0.440906	0.593524	0.508054	0.420007	0.280853	0.666667	0.333333
chr21	46274123	46374123	100000	MicroC	0.226657	0.278698	0.557445	0.308581	0.0204639	0.0197667	0.456659	0.516995	0.0589476	0.1054	0.920704	0.4	0	0.498194	0.0252682	0.557619	85	1	0.533323	0.614052	0.514804	0.472021	0.305317	0.5	0.5
chr21	46585594	46685594	100000	MicroC	0.108301	0.0638241	0.22407	0.0181821	0.0330519	0.00907323	0.136063	0.267102	0.0214289	0.0337848	0.0639678	0.4	0	0.585557	0.016601	0.495996	42	0	0.357832	0.384055	0.16218	0.35097	0.26006	1	1
chr22	17761496	17861496	100000	MicroC	0.0748961	0.368831	0.655499	0.366252	0.0332976	0.13545	0.418432	0.606137	0.014255	0.171243	0.218139	0.2	0	0.730739	0.00766521	0.426134	0	0						1	0
chr22	18935835	19035835	100000	MicroC	0.675742	0.325522	0.809053	0.316962	0.632076	0.463167	0.364007	0.534229	0.564565	0.288386	0.340369	0.4	0	0.794247	0.0137836	0.397919	0	0						0.666667	0
chr22	19382544	19482544	100000	MicroC	0.162229	0.364588	0.563665	0.449451	0.101716	0.166847	0.190249	0.694974	0.0564189	0.22905	0.523282	0	0	0.735307	0.0401755	0.430196	0	0						0.75
chr22	19397449	19497449	100000	MicroC	0.19494	0.330435	0.680954	0.380191	0.102533	0.242709	0.338977	0.568539	0.0611684	0.277728	0.472143	0	0	0.752624	0.0508625	0.406174	0	0						0.75	1
chr22	19397710	19497710	100000	MicroC	0.19494	0.330435	0.680954	0.380191	0.102533	0.242709	0.338977	0.568539	0.0611684	0.277728	0.472143	0	0	0.752624	0.0508625	0.406174	0	0						0.75	1
chr22	19429201	19529201	100000	MicroC	0.313788	0.361533	0.602009	0.391045	0.141951	0.153273	0.417815	0.62563	0.125455	0.213557	0.937113	0.2	0	0.596732	0.0439063	0.625856	0	0						1	0
chr22	19429456	19529456	100000	MicroC	0.289724	0.317233	0.521647	0.353519	0.131603	0.151005	0.372233	0.404506	0.123159	0.205077	0.55857	0.2	0	0.601571	0.0434909	0.603922	0	0						1	0
chr22	19664502	19764502	100000	MicroC	0.712952	0.458246	0.582909	0.452293	0.63715	0.368438	0.300596	0.261474	0.733553	0.628704	0.189938	0	1	0.304713	0.0177056	0.316351	0	0						0.666667	0.333333
chr22	19742293	19842293	100000	MicroC	0.522333	0.429266	0.807323	0.422675	0.25947	0.879132	0.290572	0.580365	0.205141	0.345529	0.172644	0.8	0	0.939988	0.0137169	0.492631	0	0						0.4	0
chr22	19891370	19991370	100000	MicroC	0.22406	0.223543	0.39322	0.247652	0.0977249	0.0829553	0.00486954	0.387481	0.170582	0.123978	0.0888277	0.8	0	0.419047	0.0168087	0.380179	0	0						1	0
chr22	19891819	19991819	100000	MicroC	0.22406	0.223543	0.39322	0.247652	0.0977249	0.0829553	0.00486954	0.387481	0.170582	0.123978	0.0888277	0.8	0	0.419047	0.0168087	0.380179	0	0						1	0
chr22	19966822	20066822	100000	MicroC	0.104135	0.0638021	0.126581	0.0811624	0.0395232	0.0152301	0.103204	0	0.104966	0.0383246	0.0972782	0.6	0	0	0.017815	0.440292	0	0						0.5
chr22	19967013	20067013	100000	MicroC	0.104135	0.0638021	0.126581	0.0811624	0.0395232	0.0152301	0.103204	0	0.104966	0.0383246	0.0972782	0.6	0	0	0.017815	0.440292	0	0						0.5
chr22	20065937	20165937	100000	MicroC	0.549971	0.351957	0.766859	0.324617	0.427107	0.418989	0.670782	0.997859	0.607583	0.715283	0.63221	0.4	0	0.21463	0.0243555	0.86074	0	0						1	0
chr22	20067391	20167391	100000	MicroC	0.539616	0.37228	0.72377	0.366416	0.413539	0.385936	0.717134	0.572535	0.598079	0.660146	0.741279	0.4	0	0.209257	0.024204	0.80817	0	0						0.5	0
chr22	20079455	20179455	100000	MicroC	0.372275	0.346312	0.470464	0.300131	0.303833	0.392417	0.316111	0.190519	0.393829	0.37529	0.345387	0.4	0	0.186323	0.0240463	0.764187	0	0						1	0
chr22	20233245	20333245	100000	MicroC	0.288097	0.0163711	0.100345	0	0.266479	0.0129618	0.0598989	0.149332	0.202458	0.0334376	0.0235826	0.8	0	0.730759	0.0271463	0.154346	0	0						0.666667	0
chr22	20344114	20444114	100000	MicroC	0.448589	0.0615585	0.367864	0.0906738	0.196699	0.00388853	0.31317	0.514385	0.28508	0.00948222	0.0234843	0.4	0	0.794297	0.0188117	0.0795019	0	0						0.5	0
chr22	20387825	20487825	100000	MicroC	0.332324	0.30574	0.532268	0.245959	0.157607	0.103694	0.568368	0.418473	0.209237	0.242934	0.364842	0	0	0.165813	0.0157528	0.282233	0	0						0.666667	0.5
chr22	20445843	20545843	100000	MicroC	0.117465	0.188773	0.430494	0.193663	0.0688045	0.0518471	0.296447	0.202916	0.0398743	0.0693894	0.134716	0.2	0	0.593409	0.00807281	0.296739	0	0						1	0.5
chr22	20445912	20545912	100000	MicroC	0.117465	0.188773	0.430494	0.193663	0.0688045	0.0518471	0.296447	0.202916	0.0398743	0.0693894	0.134716	0.2	0	0.593409	0.00807281	0.296739	594	0	0.325309	0.494212	0.421129	0.413575	0.266456	1	0.5
chr22	20867406	20967406	100000	MicroC	0.0961357	0.142086	0.289975	0.161386	0.0459535	0.0163462	0.318314	0.314385	0.0538177	0.048347	0.0499226	0.2	0	0.542745	0.0132918	0.466984	1496	0	0.552773	0.351555	0.280706	0.329237	0.403335	0.5	1
chr22	20932268	21032268	100000	MicroC	0.408517	0.354329	0.700029	0.380029	0.217964	0.362929	0.624883	0.516016	0.182393	0.300815	0.253415	0.2	0	0.571524	0.0132244	0.501567	1522	0	0.553614	0.31907	0.220292	0.263888	0.344493	0.75	0
chr22	21615999	21715999	100000	MicroC	0.147231	0.271768	0.550047	0.301306	0.0824615	0.036617	0.387811	0.452564	0.0876691	0.13587	0.184927	0.6	0	0.383375	0.0125103	0.407566	1299	0.5	0.416859	0.487691	0.512402	0.379281	0.296818	0.333333	0.5
chr22	21685793	21785793	100000	MicroC	0.249491	0.586031	0.838593	0.677171	0.180125	0.758911	0.479193	0.611683	0.145902	0.283567	0.453768	0.2	0	0.810251	0.0112014	0.469073	542	0	0.395405	0.495318	0.521807	0.330392	0.351234	0.666667	0
chr22	21817679	21917679	100000	MicroC	0.135929	0.202973	0.286381	0.280477	0.0391235	0.007345	0.168832	0.510832	0.018807	0.030163	0.0721603	0	0	0.730375	0.0371873	0.414065	745	0	0.432758	0.485633	0.553787	0.290963	0.640229	0.5	0
chr22	22458741	22558741	100000	MicroC	0.144917	0.319017	0.580312	0.350014	0.0483888	0.0968892	0.307989	0.407218	0.0821058	0.0426492	0.134912	0.6	0	0.809169	0.0076979	0.723222	1352	0.428571	0.478134	0.325993	0.277409	0.245817	0.318412	1	0
chr22	23020518	23120518	100000	MicroC	0.253	0.0847392	0.229804	0.0884028	0.223691	0.137719	0.232119	0.173555	0.409449	0.0265326	0.0194556	0	0	0.741266	0.00956498	0.176512	1307	0.428571	0.473131	0.335544	0.287574	0.254714	0.240857	0.5	0
chr22	23095365	23195365	100000	MicroC	0.236557	0.218234	0.573452	0.233142	0.0663275	0.0602722	0.424099	0.627556	0.21219	0.0360866	0.127285	0	0	0.275997	0.0115554	0.596843	1640	0.444444	0.492885	0.352791	0.32969	0.254968	0.241598	1	0.5
chr22	23129703	23229703	100000	MicroC	0.138598	0.0696276	0.225655	0.0832879	0.0429086	0.0259235	0.12854	0.341075	0.0527668	0.0280533	0.180603	0	0	0.167667	0.012088	0.390507	873	0	0.420113	0.410907	0.396746	0.240475	0.423537	1	0
chr22	23667294	23767294	100000	MicroC	0.174783	0.111549	0.443853	0.123395	0.0768567	0.044394	0.127739	0.527189	0.16542	0.0853788	0.0637712	0.2	0	0.671202	0.0110361	0.239643	996	0	0.428198	0.362817	0.328932	0.312154	0.394962	1	0
chr22	23667355	23767355	100000	MicroC	0.174783	0.111549	0.443853	0.123395	0.0768567	0.044394	0.127739	0.527189	0.16542	0.0853788	0.0637712	0.2	0	0.671202	0.0110361	0.239643	943	0	0.422953	0.379591	0.338391	0.293735	0.529069	1	0
chr22	23718225	23818225	100000	MicroC	0.15681	0.227496	0.287911	0.228997	0.0308754	0.0847555	0.189736	0.186915	0.0606967	0.076275	0.122378	0	0	0.519719	0.0178974	0	3216	0.214286	0.681717	0.322535	0.290117	0.249308	0.529404	0.75	0
chr22	23806702	23906702	100000	MicroC	0.197409	0.153577	0.43956	0.137724	0.0555499	0.0499028	0.132806	0.358365	0.0782861	0.0813684	0.0890243	0.4	0	0.421643	0.0195589	0.303586	3148	0.214286	0.68519	0.323415	0.289922	0.245919	0.528413	1	0.333333
chr22	23911194	24011194	100000	MicroC	0.700452	0.109128	0.111725	0.0893099	0.337032	0.11698	0.0770307	0.0699766	0.135134	0.0225096	0.144542	0	0		0.0306374	0.0715604	3076	0.214286	0.68343	0.324752	0.290781	0.245922	0.528874	0.666667	0
chr22	24131486	24231486	100000	MicroC	0.316719	0.113175	0.361473	0.16289	0.0368488	0.0100454	0.319111	0.294179	0.158113	0.0527965	0.088533	0.2	0	0.221584	0.0328448	0.475223	2746	0.25	0.646471	0.326416	0.283997	0.242626	0.578493	0.333333
chr22	24220816	24320816	100000	MicroC	0.536309	0.132674	0.241236	0.149285	0.484884	0.478289	0.128844	0.176409	0.157057	0.0885598	0.02034	0.8	0	0.679809	0.0507719	0.0553557	2747	0.25	0.645782	0.326507	0.2836	0.240642	0.578573	1	0.5
chr22	24367878	24467878	100000	MicroC	0.315557	0.271745	0.657596	0.191009	0.216764	0.229099	0.850189	0.684106	0.33004	0.159928	0.0985556	0	0	0.520879	0.0565887	0.334223	2576	0.25	0.58322	0.339389	0.300099	0.254531	0.601927	1	0
chr22	24505957	24605957	100000	MicroC	0.105594	0.120307	0.452771	0.121747	0.0295083	0.058976	0.276184	0.542196	0.0519621	0.211978	0.0588582	0.6	0	0.458413	0.0367821	0.412905	1855	0.666667	0.426339	0.665954	0.687415	0.385452	0.486962	1	0
chr22	24544810	24644810	100000	MicroC	0.212365	0.00658058	0.0349389	0.105941	0.0332206	0	0.369907	0.149985	0.0524426	0.00044827	0.0113983	1	0	0.712398	0.030156	0.0758965	1043	0.5	0.41389	0.663909	0.698162	0.365152	0.528271	1	0.333333
chr22	24756168	24856168	100000	MicroC	0.202702	0.178998	0.304176	0.167938	0.12359	0.0168503	0.215848	0.390335	0.191299	0.0755964	0.0472634	0.2	0	0.360883	0.0239264	0.71533	1293	0.25	0.41102	0.640506	0.653787	0.411701	0.501546	0.5	0.5
chr22	24902715	25002715	100000	MicroC	0.23548	0.121634	0.468736	0.167106	0.129131	0.0246273	0.503866	0.433724	0.119527	0.0354636	0.0390095	0	0	0.605178	0.0279844	0.468725	2766	0.272727	0.530821	0.559939	0.548246	0.431759	0.468702	1	0
chr22	26379259	26479259	100000	MicroC	0.0861196	0.167381	0.303856	0.154126	0.0116682	0.0790668	0.350272	0.388296	0.0324292	0.0814236	0.0622973	0	0	0.152526	0.036868	0.340838	2420	0.4	0.525271	0.537192	0.502347	0.447975	0.412737	0.75	0.666667
chr22	26462502	26562502	100000	MicroC	0.15272	0.354522	0.483684	0.354309	0.0534377	0.174408	0.282464	1	0.0724129	0.0649862	0.0832269	0.2	0	0.686491	0.0865656	0.55495	2653	0.4	0.551056	0.509399	0.452725	0.434697	0.408326	1	0
chr22	26596410	26696410	100000	MicroC	0.120789	0.0671363	0.303335	0.176683	0.0259877	0.0139339	0.15257	0.387399	0.045281	0.0615109	0.0658347	0.4	0	0.213918	0.0504055	0.300337	2656	0.4	0.550097	0.509367	0.452496	0.435723	0.407383	1	0.5
chr22	26622653	26722653	100000	MicroC	0.327406	0.182151	0.499477	0.24633	0.235525	0.10337	0.159867	0.237496	0.0855507	0.104958	0.493662	0.2	0	0.350488	0.0547819	0.388766	3471	0.461538	0.527939	0.509055	0.436205	0.418618	0.399495	0.666667
chr22	27751755	27851755	100000	MicroC	0.298117	0.373124	0.717727	0.463754	0.177963	0.0544394	0.601955	0.474748	0.123975	0.186054	0.237595	0	0	0.464107	0.00989038	0.682604	3465	0.4	0.519708	0.50787	0.436021	0.437628	0.404967	0.333333	0
chr22	27870133	27970133	100000	MicroC	0.061181	0.209248	0.387769	0.208947	0.0481594	0.021711	0.126463	0.203568	0.012644	0.0910877	0.195735	0.4	0	0.731615	0.0859055	0.439248	2837	0.4	0.470567	0.503873	0.423383	0.442092	0.342354	0.666667	0.5
chr22	28692421	28792421	100000	MicroC	0.244933	0.386011	0.782443	0.340423	0.1472	0.29488	0.521029	0.433724	0.0942084	0.477553	0.166061	0.4	0.25	0.858018	0.0616452	0.476732	3035	0.3	0.495684	0.487262	0.419881	0.400309	0.354936	0.666667	1
chr22	28722673	28822673	100000	MicroC	0.0633144	0.196364	0.350806	0.202806	0.0155985	0.0340246	0.307102	0.255439	0.0389754	0.211225	0.303724	0.2	0	0.689007	0.0493378	0.348033	2747	0.25	0.525736	0.469833	0.412374	0.380493	0.36277	1	1
chr22	28833571	28933571	100000	MicroC	0.0776568	0.067624	0.261661	0.125778	0.0504994	0.0184705	0.17336	0.0614945	0.0404448	8.23013e-06	0.0115948	0.2	0	0.649175	0.0134592	0.325287	2288	0.230769	0.485878	0.4634	0.397358	0.362376	0.356861	1	0
chr22	29023034	29123034	100000	MicroC	0.225544	0.473553	0.78127	0.552548	0.159873	0.313027	0.402343	0.536405	0.153202	0.756333	0.367888	0.4	0	0.59121	0.0120973	0.303006	2288	0.230769	0.485878	0.4634	0.397358	0.362376	0.356861	0.5	0.5
chr22	29155895	29255895	100000	MicroC	0.205426	0.196799	0.473381	0.177907	0.183713	0.107583	0.185779	0.353961	0.150889	0.0688496	0.101012	0	0	0.588175	0.0107005	0.163282	2327	0.357143	0.467832	0.44969	0.37262	0.342536	0.379073	0.75	0.333333
chr22	29256617	29356617	100000	MicroC	0.773657	0.451044	0.630997	0.520809	0.0968684	0.0126377	0.542069	0.361138	0.214408	0.189018	0.289771	0.6	0	0.535715	0.0208416	0.186956	2422	0.357143	0.476008	0.436281	0.361964	0.301994	0.36951	0.5	0
chr22	29430217	29530217	100000	MicroC	0.193709	0.266094	0.482843	0.255204	0.0275809	0.183409	0.211797	0.388867	0.0465588	0.0522629	0.171563	0.2	0	0.918568	0.0138274	0.307996	2406	0.307692	0.429313	0.42636	0.356672	0.29737	0.320442	1
chr22	29531326	29631326	100000	MicroC	0.214702	0.419885	0.612453	0.413597	0.13478	0.328905	0.161025	0.668366	0.0687299	0.326258	0.343225	0.4	0	0.659356	0.0181837	0.314146	2392	0.4	0.448628	0.437956	0.369622	0.273391	0.306153	1	0.333333
chr22	29717010	29817010	100000	MicroC	0.324829	0.490934	0.642902	0.494852	0.182355	0.0803629	0.401587	0.942808	0.157428	0.0762092	0.297435	0	0	0.781979	0.0141838	0.58373	2392	0.4	0.448628	0.437956	0.369622	0.273391	0.306153	1	0
chr22	30276946	30376946	100000	MicroC	0.15121	0.282352	0.537386	0.261538	0.0976038	0.095269	0.423283	0.46072	0.124394	0.155149	0.377223	1	0	0.374838	0.0146877	0.629453	2467	0.352941	0.506946	0.432829	0.377339	0.288714	0.29426	0.5	0
chr22	30306918	30406918	100000	MicroC	0.217969	0.403101	0.756631	0.395814	0.273632	0.681465	0.7515	0.248506	0.244975	0.642815	0.395794	0.6	0	0.399824	0.019077	0.751306	2367	0.357143	0.640492	0.415309	0.403075	0.356029	0.645174	1	0
chr22	30346940	30446940	100000	MicroC	0.299834	0.228733	0.576225	0.271723	0.398057	0.105638	0.343829	0.24818	0.213393	0.399968	0.260195	0.2	0	0.257531	0.0217071	0.689103	2520	0.263158	0.6513	0.464717	0.355201	0.373015	0.469671	1	0.5
chr22	30371770	30471770	100000	MicroC	0.281393	0.226838	0.414955	0.274823	0.119262	0.110175	0.267235	0.179345	0.111507	0.246139	0.836887	0.2	0	0.254374	0.0180718	0.61193	2369	0.333333	0.668089	0.411138	0.396146	0.339679	0.650959	1	0.5
chr22	30375622	30475622	100000	MicroC	0.219487	0.149601	0.272567	0.184766	0.0547246	0.0324044	0.274804	0.135223	0.0605305	0.163987	0.596148	0.2	0	0.261664	0.0148502	0.587443	2309	0.3125	0.608958	0.473761	0.357883	0.391717	0.415681	1	0.5
chr22	30455710	30555710	100000	MicroC	0.0546544	0.374154	0.410159	0.421982	0.024027	0.174984	0.184723	0.267183	0.0418848	0.142986	0.240837	0	0	0.78948	0.0113315	0.629686	2301	0.333333	0.55933	0.481184	0.350857	0.411562	0.374997	0.666667
chr22	30524664	30624664	100000	MicroC	0.15126	0.418672	0.669849	0.409929	0.03415	0.150032	0.546886	0.466021	0.0993676	0.0426205	0.403262	0.2	0	0.750245	0.0158923	0.4859	2244	0.428571	0.522608	0.508936	0.389444	0.407408	0.396498	0.5	0
chr22	30557002	30657002	100000	MicroC	0.183252	0.24449	0.450615	0.281078	0.101813	0.102722	0.42377	0.231053	0.166787	0.136709	0.167829	0.4	0	0.514098	0.0120014	0.227806	2208	0.461538	0.50299	0.510652	0.390467	0.407497	0.421393	0.666667
chr22	30643781	30743781	100000	MicroC	0.121961	0.329927	0.449094	0.351035	0.0866582	0.296176	0.091891	0.417902	0.058675	0.295196	0.0874521	0.2	0	0.766277	0.00513317	0.213183	1955	0.272727	0.50812	0.460914	0.328473	0.368437	0.449929	0.666667	0
chr22	30918773	31018773	100000	MicroC	0.226804	0.437801	0.64016	0.458243	0.183804	0.167207	0.26028	0.819497	0.168321	0.0655279	0.722585	0	0	0.494542	0.0136903	0.408263	1955	0.272727	0.508325	0.46096	0.328343	0.368323	0.449869	0.666667	1
chr22	31014104	31114104	100000	MicroC	0.329625	0.122005	0.258278	0.0833168	0.153161	0.122165	0.278043	0.166296	0.246031	0.244176	0.0947234	0.2	0	0.603226	0.0317448	0.166879	3016	0.285714	0.54569	0.477859	0.40423	0.273066	0.34955	0.666667	0
chr22	31070068	31170068	100000	MicroC	0.674318	0.221805	0.556697	0.155779	0.562085	0.461115	0.176929	0.507371	0.328856	0.239126	0.356195	0.4	0	0.235762	0.0259135	0.401996	3456	0.272727	0.622225	0.435142	0.399664	0.343468	0.480555	0.5	0
chr22	31072730	31172730	100000	MicroC	0.784437	0.272362	0.609664	0.229344	0.643577	0.423202	0.223391	0.514303	0.405936	0.273711	0.397268	0.6	0	0.250039	0.0284888	0.487641	2626	0.5	0.511159	0.435813	0.392446	0.347428	0.464596	0.666667	0
chr22	31090507	31190507	100000	MicroC	1	0.284017	0.596409	0.326261	0.804079	0.170771	0.445323	0.313426	0.567145	0.131253	0.382529	0.4	0	0.321935	0.0351282	0.578856	2339	0.555556	0.496424	0.441612	0.400285	0.361876	0.350489	0.75	0
chr22	31242533	31342533	100000	MicroC	0.165867	0.262276	0.428948	0.335699	0.0707611	0.175128	0.166208	0.202946	0.100353	0.0962483	0.149313	0	0	0.669239	0.024752	0.239759	2324	0.555556	0.505057	0.450151	0.40411	0.367599	0.303589	0.666667	0
chr22	31296345	31396345	100000	MicroC	0.211578	0.235975	0.489679	0.210893	0.131303	0.264744	0.238487	0.327291	0.145042	0.242025	0.12597	0.2	0	0.52854	0.0332853	0.127074	1963	0.555556	0.464359	0.476403	0.426204	0.383284	0.300498	1	0
chr22	31296776	31396776	100000	MicroC	0.211578	0.235975	0.489679	0.210893	0.131303	0.264744	0.238487	0.327291	0.145042	0.242025	0.12597	0.2	0	0.52854	0.0332853	0.127074	1691	0.625	0.395335	0.503062	0.447059	0.410647	0.325048	1	0
chr22	31700139	31800139	100000	MicroC	0.0951162	0.337734	0.635764	0.3215	0.0861135	0.222618	0.362454	0.52042	0.0372037	0.208726	0.333104	0	0	0.737617	0.0684466	0.266798	1757	0.625	0.383879	0.51085	0.45958	0.407048	0.324357	0.25	0
chr22	31703866	31803866	100000	MicroC	0.111399	0.363901	0.652544	0.353201	0.0905106	0.239469	0.310314	0.491304	0.0362562	0.236386	0.358455	0	0	0.734456	0.0665124	0.259139	1505	0.333333	0.435434	0.644274	0.584756	0.451059	0.501653	0.5	0
chr22	31894521	31994521	100000	MicroC	0.113283	0.0845547	0.338532	0.0813381	0.11014	0.0162022	0.185593	0.540483	0.0364768	0.0174215	0.0309521	0.2	0	0.387447	0.0408966	0.278287	1480	0.333333	0.432318	0.645623	0.578676	0.45934	0.504295	1
chr22	31989489	32089489	100000	MicroC	0.0469786	0.226789	0.502919	0.273137	0.019677	0.0580039	0.708502	0.278275	0.0164613	0.0285083	0.108283	0	0	0.506565	0.00889549	0.471162	1912	0.5	0.479663	0.621893	0.562085	0.475886	0.545842	0
chr22	32219380	32319380	100000	MicroC	0.152444	0.0688013	0.0714836	0.00927669	0.0109744	0.00554475	0.313669	0.301646	0.016838	0.00238328	0.089491	0.2	0	0.784349	0.0114768	0.367089	2821	0.5	0.553503	0.621976	0.553692	0.436626	0.580737	1	0
chr22	32362247	32462247	100000	MicroC	0.0748684	0.11203	0.400809	0.143153	0.0176975	0.0200907	0.238557	0.205526	0.00904155	0.0867859	0.0845043	0	0	0.641837	0.0224239	0.381223	2820	0.416667	0.547708	0.671344	0.602734	0.512166	0.590204	1	0.333333
chr22	32751704	32851704	100000	MicroC	0.280848	0.481951	0.695116	0.446973	0.322224	0.240297	0.221719	0.544887	0.0958787	0.279653	0.497077	0	0	0.614115	0.0984517	0.645932	2270	0.25	0.546992	0.754626	0.677119	0.500346	0.657974	0.333333	0
chr22	33008380	33108380	100000	MicroC	0.207847	0.430414	0.615877	0.449221	0.124686	0.25243	0.601308	0.30576	0.106005	0.143033	0.224722	0	0	0.858029	0.036407	0.699547	2846	0.357143	0.554969	0.67917	0.596136	0.531213	0.604528	1	0
chr22	33872840	33972840	100000	MicroC	0.323503	0.192366	0.45656	0.333361	0.375566	0.0418017	0.467706	0.322561	0.303449	0.288811	0.0334087	0	0	0.671789	0.0206782	0.40687	2042	0.272727	0.522516	0.782386	0.708477	0.496892	0.591728	0.5	0
chr22	35207451	35307451	100000	MicroC	0.10215	0.144371	0.284622	0.168547	0.00549386	0.00266436	0.00934489	0.495407	0.0758141	0.0448498	0.357909	0.6	0	0.433184	0.0760126	0.437275	1980	0	0.503162	0.798773	0.728614	0.50283	0.603246	0.5	1
chr22	35249274	35349274	100000	MicroC	0.372482	0.30666	0.643394	0.296366	0.323795	0.0599482	0.32987	0.457621	0.605978	0.135634	0.159182	0.4	0	0.381017	0.0904497	0.326564	1738	0	0.49634	0.740504	0.683818	0.58756	0.416954	0.666667	0
chr22	35330360	35430360	100000	MicroC	0.112753	0.147395	0.336827	0.135515	0.0292178	0.0739541	0.310878	0.1513	0.0902822	0.24017	0.22417	0.4	0	0.246008	0.0440313	0.585935	1491	0	0.509531	0.653893	0.627054	0.702526		1	0.5
chr22	35350133	35450133	100000	MicroC	0.061471	0.106321	0.268347	0.0841988	0.0498299	0.285483	0.168367	0.044449	0.0655915	0.204271	0.124005	0.6	0	0.241785	0.0444643	0.578624	1763	0.6	0.51997	0.552211	0.48481	0.436164	0.464599	1	0
chr22	35598445	35698445	100000	MicroC	0.298688	0.242149	0.419931	0.270432	0.356155	0.545258	0.647875	0.105979	0.295859	0.373956	0.982442	0.6	0	0.526955	0.0458966	0.288267	1703	0.444444	0.529033	0.555684	0.48932	0.438429	0.396346	0.666667	0
chr22	36189953	36289953	100000	MicroC	0.259713	0.540944	0.74479	0.554169	0.150433	0.434219	0.505523	0.489999	0.0562346	0.232695	0.539845	0.6	0	0.187635	0.015545	0.50354	1763	0.6	0.51997	0.552211	0.48481	0.436164	0.464599	0.333333	0
chr22	36338009	36438009	100000	MicroC	0.25583	0.288521	0.538741	0.351747	0.247281	0.247138	0.491093	0.547227	0.172563	0.167971	0.0992004	0.2	0	0.703209	0.0187711	0.377277	1551	0.6	0.524698	0.550505	0.485261	0.441433	0.53018	0.5	0
chr22	36457220	36557220	100000	MicroC	0.670482	1	0.762897	1	0.576004	1	0.473255	0.737037	0.269968	0.611743	0.904785	0.8	0	0.420957	0.0110183	0.410468	1547	0.6	0.529027	0.550469	0.481633	0.441017	0.529817	0.75	0
chr22	36863627	36963627	100000	MicroC	0.307107	0.389152	0.648622	0.427176	0.118898	0.470188	0.282112	0.53926	0.14665	0.170452	0.194949	0.4	0	0.570914	0.0142862	0.433678	1357	0.666667	0.492766	0.563304	0.469272	0.484758	0.47806	0	0
chr22	37001738	37101738	100000	MicroC	0.112276	0.373583	0.539957	0.419495	0.101701	0.217758	0.314925	0.495545	0.050396	0.104738	0.137565	0.2	0	0.721652	0.0382739	0.665429	1794	0.571429	0.579151	0.669504	0.499028	0.512742	0.466033	0.666667	0
chr22	37149384	37249384	100000	MicroC	0.26024	0.385288	0.622486	0.272914	0.207309	0.0994815	0.390231	0.450199	0.0581175	0.160007	0.642626	0.8	0	0.236077	0.0157793	0.251364	1960	0.5	0.55502	0.737717	0.542023	0.549978	0.375892	0.5	0.5
chr22	37209593	37309593	100000	MicroC	0.218182	0.287476	0.480985	0.300167	0.0854503	0.109851	0.274588	0.312856	0.154034	0.12143	0.302938	0.8	0	0.55658	0.0153579	0.28525	1885	0.307692	0.534537	0.745001	0.550318	0.626771	0.39561	0.666667	0
chr22	37377478	37477478	100000	MicroC	0.113715	0.145569	0.410644	0.22225	0.0870249	0.0528192	0.220845	0.478173	0.0837779	0.0715913	0.0815565	0	0	0.431371	0.0578628	0.77614	2110	0.4	0.55643	0.728455	0.509292	0.607491	0.507853	1	1
chr22	37469541	37569541	100000	MicroC	0.391085	0.46598	0.603916	0.518577	0.175979	0.08814	0.42908	0.508105	0.127824	0.0346798	0.300973	0	0	0.235703	0.0449054	0.409423	2115	0.4	0.547909	0.737537	0.517403	0.596177	0.491062	0.333333	0
chr22	37510479	37610479	100000	MicroC	0.471193	0.375809	0.467183	0.271429	0.0570448	0.0388853	0.299375	0.5267	0.123832	0.0985351	0.7514	0	0	0.162897	0.0166692	0.254961	2747	0.454545	0.559255	0.697764	0.481109	0.574981	0.466573	0.75	0.5
chr22	37558724	37658724	100000	MicroC	0.207686	0.126139	0.336861	0.107561	0.105893	0.0434219	0.373477	0.445876	0.207395	0.0371204	0.145524	0.2	0	0.262016	0.0368635	0.22885	3149	0.428571	0.561363	0.691252	0.495389	0.579889	0.487204	0.666667	0
chr22	37589692	37689692	100000	MicroC	0.23094	0.0489851	0.224773	0.0427396	0.0671233	0.0848995	0.402184	0.116383	0.126103	0.0553264	0.0440208	0.2	0	0.150023	0.0345311	0.149588	3067	0.615385	0.543007	0.65413	0.500148	0.54063	0.526314	0.75	0
chr22	37625635	37725635	100000	MicroC	0.196946	0.102069	0.300625	0.168058	0.0752677	0.0596241	0.256218	0.0951779	0.0871273	0.105149	0.126167	0	0	0.183387	0.0346075	0.230243	3185	0.6875	0.495903	0.611714	0.479799	0.480928	0.50577	0.5	0.5
chr22	37755228	37855228	100000	MicroC	0.372452	0.359618	0.525816	0.381471	0.119471	0.159286	0.365563	0.575737	0.14461	0.208574	0.475152	0.2	0	0.360884	0.0274774	0.233492	3265	0.611111	0.491679	0.585251	0.462819	0.454039	0.500894	1	0
chr22	37798867	37898867	100000	MicroC	0.212864	0.245786	0.405058	0.216272	0.062424	0.0434219	0.300924	0.800489	0.133878	0.0894443	0.175592	0	0	0.303731	0.0187605	0.293141	3886	0.588235	0.526345	0.582405	0.456825	0.44471	0.511538	1	0.5
chr22	37799326	37899326	100000	MicroC	0.212864	0.245786	0.405058	0.216272	0.062424	0.0434219	0.300924	0.800489	0.133878	0.0894443	0.175592	0	0	0.303731	0.0187605	0.293141	3482	0.588235	0.504747	0.584877	0.461143	0.447314	0.505828	1	0.5
chr22	37893049	37993049	100000	MicroC	0.237276	0.429713	0.535696	0.447866	0.0504099	0.227803	0.344928	0.630278	0.068701	0.207119	0.653434	0.2	0	0.527483	0.0525139	0.542532	2865	0.733333	0.464318	0.580394	0.431628	0.457089	0.467135	0.666667	0.5
chr22	37937421	38037421	100000	MicroC	0.285646	0.179435	0.498812	0.171802	0.0489063	0.0519911	0.299581	0.295841	0.077441	0.0349356	0.122482	0.2	0	0.564248	0.0518801	0.401184	2474	0.692308	0.438225	0.561346	0.409997	0.474722	0.457617	0.5	0
chr22	38061014	38161014	100000	MicroC	0.324571	0.293757	0.638399	0.309544	0.074465	0.199287	0.517577	0.499704	0.176585	0.11905	0.633782	0	0	0.552741	0.0724969	0.606127	0	0						1	0
chr22	38150766	38250766	100000	MicroC	0.248482	0.410473	0.63587	0.418358	0.0750774	0.0917045	0.45069	0.302335	0.134497	0.203871	0.312666	0.4	0	0.732961	0.0223126	0.449809	0	0						0.75	0
chr22	38164777	38264777	100000	MicroC	0.272449	0.44595	0.642677	0.468414	0.16109	0.437243	0.683813	0.107106	0.131569	0.227403	0.37597	0.4	0	0.723897	0.0227128	0.544505	0	0						1	0.333333
chr22	38334095	38434095	100000	MicroC	0.213885	0	0	0.0292049	0.115681	0.0187946	0	0.0313997	0.214374	0.00311302	0	0.8	0	0.608009	0.0273082	0.0153186	0	0						0.333333	0.5
chr22	38418077	38518077	100000	MicroC	0.111552	0.0849219	0.294689	0.209844	0.0674741	0.127349	0.377506	0.0780508	0.162545	0.0549943	0.052766	0.4	0	0.46978	0.0283981	0.426018	8854	0	0.548296	0.0371418	0.46806	0	0.01152	0.333333	0.333333
chr22	38520203	38620203	100000	MicroC	0.0701832	0.146447	0.327051	0.239609	0.0359969	0.0544394	0.194504	0.151616	0.0272779	0.0455101	0.0480495	0.6	0	0.644686	0.00951049	0.205524	7358	0	0.534479	0.0128704	0.414884	0.0206851	0	1	0
chr22	38606635	38706635	100000	MicroC	0.0747546	0.269697	0.456983	0.299399	0.0605721	0.206092	0.142614	0.315302	0.0733	0.165965	0.339982	0.6	0	0.688758	0.0027364	0.240223	6187	0	0.555196	0.0045267	0.390982	0.0401766	0.00179594	1	0
chr22	38651555	38751555	100000	MicroC	0.189915	0.17167	0.365511	0.193648	0.167512	0.0340246	0.0394525	0.299399	0.282465	0.0439985	0.0533556	0.2	0	0.474144	0.0205791	0.316932	6190	0	0.575188	0.00261095	0.388047	0.0345455	0.00349969	1	0.5
chr22	38655741	38755741	100000	MicroC	0.218037	0.185766	0.387555	0.156507	0.201101	0.0239793	0.380167	0.718361	0.292942	0.0505927	0.0605286	0.2	0	0.4464	0.0229249	0.389695	6207	0	0.574439	0.00217909	0.387566	0.0335902	0.00319821	1	1
chr22	38744142	38844142	100000	MicroC	0.34543	0.224326	0.516558	0.213121	0.162767	0.476849	0.258304	0.868458	0.266834	0.235775	0.188569	0.4	0	0.325302	0.0298786	0.502147	6202	0	0.567	0	0.377736	0.0304572	0.00228255	0.5	0
chr22	38822248	38922248	100000	MicroC	0.388966	0.188633	0.421164	0.177267	0.461697	0.195399	0.294754	0.537384	0.439303	0.135726	0.119092	0.2	0	0.383384	0.0373267	0.27086	5053	0	0.586879	0.00877178	0.405943	0.0249201	0.0188455	0.666667
chr22	38932346	39032346	100000	MicroC	0.203106	0.180524	0.406791	0.272579	0.0981881	0.0524951	0.307727	0.195902	0.059027	0.0326154	0.14631	0	0	0.676408	0.0191847	0.355228	5213	1	0.601483	0.0129822	0.418802	0.0245152	0.022436	0.5	0.5
chr22	38964256	39064256	100000	MicroC	0.244337	0.310286	0.488702	0.315812	0.0284574	0.0537913	0.177525	0.197044	0.054968	0.230548	0.304412	0	0	0.527199	0.0109138	0.3449	5153	1	0.612282	0.0142954	0.421828	0.0301756	0.0277962	0.75
chr22	38971112	39071112	100000	MicroC	0.25994	0.389323	0.596766	0.408089	0.0787515	0.169475	0.132159	0.279988	0.0780096	0.414033	0.413776	0	0	0.546035	0.0104164	0.439248	4700	0	0.613311	0.0271954	0.430756	0.049361	0.0442549	0.75	0
chr22	38990603	39090603	100000	MicroC	0.27499	0.24292	0.580349	0.28357	0.139405	0.241737	0.206215	0.478744	0.0924194	0.409195	0.181095	0	0	0.487807	0.0115683	0.513984	4694	0	0.613258	0.0274466	0.430875	0.049275	0.044137	1	0
chr22	39102679	39202679	100000	MicroC	0.424885	0.222683	0.515915	0.259777	0.07637	0.133002	0.428103	0.302426	0.148306	0.156438	0.149627	0.2	0	0.484644	0.016608	0.222235	4685	1	0.613709	0.0277901	0.431767	0.0493591	0.0444535	1	0.5
chr22	39270388	39370388	100000	MicroC	0.259076	0.110077	0.381088	0.157165	0.0869544	0.0476345	0.387231	0.150719	0.227523	0.0759194	0.0673086	0	0	0.311105	0.0141447	0.370082	4665	1	0.615015	0.0286359	0.434659	0.0490797	0.0451991	1	0
chr22	39407011	39507011	100000	MicroC	0.142211	0.259794	0.551795	0.242528	0.054403	0.148412	0.35893	0.393353	0.0300492	0.0503989	0.234155	0	0	0.739668	0.0293492	0.333411	4665	1	0.615015	0.0286359	0.434659	0.0490797	0.0451991	0.333333	1
chr22	39449431	39549431	100000	MicroC	0.144741	0.109336	0.286397	0.0867967	0.0702342	0.088464	0.200758	0.610541	0.0650349	0.0500761	0.197308	0	0	0.226782	0.0214021	0.532784	4646	0	0.615478	0.0276773	0.424821	0.0483317	0.0446765	1	0.5
chr22	39520752	39620752	100000	MicroC	0.14529	0.196149	0.562124	0.126444	0.0642466	0.175308	0.421762	0.522704	0.0367566	0.0968615	0.254397	0.2	0	0.284518	0.0228837	0.523732	3374	0	0.650934	0.0406568	0.45884	0.0474136	0.0612031	0.5	0.333333
chr22	39825288	39925288	100000	MicroC	0	0.0945509	0.120084	0.133722	0.00148237	0.0116656	0.142911	0.806769	0.000452193	0	0.0213226	0	0	0.765983	0.0106538	0.57491	3081	0	0.632939	0.042517	0.453674	0.0510312	0.0648659	0.5
chr22	39944953	40044953	100000	MicroC	0.161062	0.263797	0.670936	0.257733	0.141117	0.372975	0.450979	0.542278	0.0483861	0.397048	0.448069	0.6	0	0.311582	0.0148621	0.662295	2781	0	0.628168	0.0427268	0.448197	0.0525771	0.0669792	0.333333	0.5
chr22	39994816	40094816	100000	MicroC	0.33138	0.33415	0.567023	0.395313	0.381698	0.146144	0.541212	0.605893	0.371381	0.313296	0.0903999	0.4	0	0.388671	0.0149809	0.59429	2661	0	0.628998	0.0485449	0.466812	0.052319	0.0683445	0.666667	0
chr22	40296460	40396460	100000	MicroC	0.150882	0.371027	0.590372	0.359551	0.125407	0.249298	0.118179	0.466551	0.0393544	0.152221	0.461371	0	0	0.704212	0.00948615	0.48149	2662	1	0.634635	0.0518429	0.476339	0.051384	0.0700339	1	0
chr22	40296528	40396528	100000	MicroC	0.150882	0.371027	0.590372	0.359551	0.125407	0.249298	0.118179	0.466551	0.0393544	0.152221	0.461371	0	0	0.704212	0.00948615	0.48149	2716	0	0.634867	0.0545351	0.473683	0.0489851	0.071107	1	0
chr22	40806638	40906638	100000	MicroC	0.0459648	0.19453	0.390662	0.235299	0.0226488	0.0203068	0.108273	0.300087	0.0183216	0.0935837	0.318236	0	0	0.820519	0.0274626	0.58988	2716	0	0.634867	0.0545351	0.473683	0.0489851	0.071107	0.666667	0
chr22	41025238	41125238	100000	MicroC	0.0973221	0.188091	0.439124	0.189957	0.0575022	0.00486066	0.240753	0.177307	0.0161429	0.0392605	0.0639678	0	0	0.611997	0.0159728	0.465823	2738	0	0.645312	0.0591825	0.492345	0.0516666	0.0722711	1	0
chr22	41042591	41142591	100000	MicroC	0.145004	0.300032	0.412238	0.215649	0.127947	0.0602722	0.255679	0.454114	0.0356178	0.0897117	0.742655	0	0	0.628785	0.020763	0.540675	2654	0	0.645474	0.0597462	0.495146	0.0515312	0.0725992	1	0
chr22	41178499	41278499	100000	MicroC	0.309211	0.318236	0.631484	0.335435	0.127365	0.237524	0.440924	0.924376	0.285794	0.0446362	0.195932	0.2	0	0.696069	0.0121018	0.505977	2725	0	0.63238	0.0648942	0.498508	0.0665535	0.0723936	1
chr22	41317332	41417332	100000	MicroC	0.206156	0.339407	0.524964	0.324657	0.178189	0.114388	0.340489	0.479478	0.221913	0.0944527	0.391176	0	0	0.394232	0.0200098	0.501683	2774	0	0.625271	0.0663439	0.507953	0.0685074	0.0761027	1	0
chr22	41396800	41496800	100000	MicroC	0.0698234	0.124324	0.219332	0.122997	0.0410714	0.0158782	0.404229	0.210011	0.0512722	0.105881	0.112803	0	0	0.445365	0.00619028	0.177324	2802	0	0.63182	0.0679811	0.517539	0.0661862	0.0771228	0.8	0.8
chr22	41418691	41518691	100000	MicroC	0.0636653	0.0445265	0.0497137	0.0220304	0.0285044	0.0255995	0.114956	0.185218	0.0281754	0.0205972	0.0600373	0	0	0.370974	0.00744897	0.31229	2802	0	0.634779	0.0676225	0.514088	0.0651141	0.0766351	0.666667	0.666667
chr22	41511009	41611009	100000	MicroC	0.301709	0.357153	0.747381	0.298947	0.0850855	0.142363	0.431247	0.142634	0.0548171	0.154378	0.884722	0.4	0	0.380834	0.00990823	0.446791	2801	1	0.633876	0.0678537	0.515814	0.065277	0.0766986	0.5	0
chr22	41539870	41639870	100000	MicroC	0.287529	0.158157	0.384256	0.120184	0.375676	0.155685	0.378009	0.45104	0.201409	0.0715745	0.0511754	0.4	0	0.482906	0.00890281	0.177672	2803	1	0.637292	0.0674946	0.512022	0.063302	0.0764276	0.75	0
chr22	41571162	41671162	100000	MicroC	0.330978	0.281381	0.548003	0.36337	0.360536	0.170771	0.309431	0.140035	0.284211	0.0754302	0.0819495	0.2	0	0.404373	0.0151868	0.270976	2803	0	0.636437	0.069269	0.51336	0.0617862	0.0754849	0.666667	0
chr22	41750678	41850678	100000	MicroC	0.0981277	0.246967	0.385759	0.239307	0.00361815	0.0692734	0.396036	0.341941	0.0163468	0.108386	0.0249705	0.2	0	0.662479	0.00332924	0.227225	2802	0	0.617967	0.0717148	0.515672	0.0598433	0.080669	1	0
chr22	41783078	41883078	100000	MicroC	0.113361	0.254925	0.441564	0.238378	0.0167696	0.0424498	0.269419	0.334958	0.0145505	0.180512	0.107399	0.2	0	0.684376	0.00600407	0.246373	2779	0	0.614121	0.0720783	0.512322	0.0590369	0.0856094	1	0.5
chr22	41876805	41976805	100000	MicroC	0.310506	0.503353	0.822509	0.538943	0.217356	0.268957	0.391054	0.751555	0.103902	0.246743	0.284563	0.4	0	0.466893	0.0246737	0.623651	2779	1	0.614121	0.0720783	0.512322	0.0590369	0.0856094	0.5	0
chr22	41897151	41997151	100000	MicroC	0.250612	0.43489	0.744896	0.502542	0.143708	0.14744	0.362811	0.448975	0.114031	0.179753	0.359634	0.2	0	0.42683	0.026979	0.412673	2784	0	0.618431	0.0716945	0.514185	0.0617106	0.0863486	0.5	0.5
chr22	42024247	42124247	100000	MicroC	0.170641	0.159917	0.281759	0.191326	0.073763	0.04407	0.249624	0.329493	0.0702017	0.0932567	0.104451	0.6	0	0.64601	0.00879744	0.166531	2775	0	0.620024	0.0699505	0.512918	0.0720877	0.0870825	0.75	0.5
chr22	42040883	42140883	100000	MicroC	0.431115	0.183715	0.327078	0.251465	0.343956	0.0942968	0.131628	0.298991	0.240884	0.0541045	0.118306	0.8	0	0.529343	0.0110192	0.175016	2837	0	0.622013	0.0699866	0.514623	0.0709574	0.0886167	0.666667	0.5
chr22	42058952	42158952	100000	MicroC	0.524559	0.205351	0.421133	0.200125	0.311186	0.10337	0.20989	0.351759	0.235457	0.141992	0.0987521	0.8	0.25	0.617598	0.013163	0.273199	2718	0	0.589839	0.0816914	0.51887	0.0855564	0.0786753	0.75	0.666667
chr22	42293615	42393615	100000	MicroC	0.145536	0.295031	0.665737	0.255467	0.0983224	0.073234	0.599223	0.519931	0.1312	0.0358018	0.244866	0.2	0	0.837796	0.0669577	0.567251	2742	0	0.590803	0.082962	0.522321	0.0865368	0.0800265	0.666667	0
chr22	42319289	42419289	100000	MicroC	0.0972964	0.311833	0.579883	0.273456	0.0490681	0.105962	0.412068	0.904639	0.113549	0.132904	0.320821	0.2	0	0.791764	0.0538446	0.366949	2781	0	0.588503	0.0835068	0.525166	0.0868001	0.0779251	0.75	0
chr22	42515329	42615329	100000	MicroC	0.587717	0.370334	0.54712	0.393203	0.576248	0.228451	0.265195	0.250138	0.619807	0.461289	0.378697	1	0	0.249212	0.0310193	0.218289	2847	0	0.594095	0.0837303	0.524052	0.0847147	0.075657	0.5	0
chr22	42532000	42632000	100000	MicroC	0.875117	0.568477	0.676956	0.583533	0.17494	0.122165	0.478082	0.495056	0.43038	0.268095	0.683109	1	0	0.368321	0.0265447	0.291517	2846	0	0.592516	0.0845777	0.527704	0.084529	0.0750663	0.666667	0
chr22	42565243	42665243	100000	MicroC	0.360597	0.248738	0.499182	0.31355	0.0567246	0.0152301	0.457877	0.153736	0.109943	0.0745787	0.746585	0.8	0	0.298655	0.00924139	0.19183	2576	0	0.572452	0.0888027	0.534713	0.0735372	0.0730787	1	1
chr22	42670869	42770869	100000	MicroC	0.17726	0.274741	0.525641	0.262421	0.0951442	0.0803629	0.37512	0.516668	0.151923	0.117314	0.118109	0	0	0.688443	0.0162961	0.125914	2576	0	0.572452	0.0888027	0.534713	0.0735372	0.0730787	1	0
chr22	42727295	42827295	100000	MicroC	0.201815	0.439705	0.608808	0.449928	0.0800983	0.343811	0.472821	0.864594	0.0846308	0.246666	0.260293	0	0	0.806414	0.0170232	0.286991	2607	1	0.622795	0.106695	0.555428	0.0499229	0.085511	0.666667
chr22	42965148	43065148	100000	MicroC	0.262403	0.487215	0.701433	0.568596	0.158258	0.259019	0.379009	0.207192	0.130162	0.278938	0.303933	0	0	0.642908	0.0280084	0.35987	2609	0	0.640234	0.114675	0.570862	0.0539803	0.0837883	0.666667	0.5
chr22	43060749	43160749	100000	MicroC	0.187394	0.366066	0.590123	0.444704	0.0526351	0.128645	0.617176	0.543909	0.065518	0.0529338	0.170188	0.2	0	0.706478	0.00460443	0.171289	2545	0	0.626079	0.121088	0.584591	0.0526643	0.0858032	0.5
chr22	43101546	43201546	100000	MicroC	0.261809	0.372871	0.692028	0.32938	0.114275	0.375567	0.694947	0.628158	0.114716	0.238865	0.113589	0	0	0.536282	0.0110367	0.39306	2538	0	0.626079	0.121088	0.584591	0.052587	0.0859962	1	0
chr22	43137133	43237133	100000	MicroC	0.351867	0.2544	0.457561	0.246727	0.0996961	0.0692734	0.174326	0.292808	0.0813155	0.0530284	0.420341	0.2	0	0.580812	0.0248897	0.83753	2538	0	0.626079	0.121088	0.584591	0.0522442	0.085638	0.666667	0
chr22	43293371	43393371	100000	MicroC	0.194665	0.113085	0.456685	0.0844358	0.113521	0.12022	0.311128	0.185462	0.163443	0.00831277	0.0966886	0.2	0	0.563167	0.0347864	0.451317	2546	0	0.626088	0.121088	0.584591	0.0520229	0.088124	0
chr22	43812512	43912512	100000	MicroC	0.334235	0.211524	0.527093	0.217688	0.149164	0.0200907	0.293477	0.481109	0.332112	0.066707	0.106416	0.4	0	0.759047	0.0449033	0.693397	2540	0	0.624851	0.124711	0.587471	0.0522387	0.0877255	0.333333	0.666667
chr22	43873791	43973791	100000	MicroC	0.235069	0.244967	0.64707	0.252211	0.124764	0.150032	0.271973	0.100316	0.0740944	0.19095	0.226393	0.4	0	0.595314	0.0142029	0.62574	2532	0	0.641095	0.126037	0.585182	0.053305	0.0877057	0.666667	0
chr22	43949210	44049210	100000	MicroC	0.158198	0.481198	0.763792	0.487767	0.0401841	0.17628	0.457605	0.345397	0.0670542	0.648481	0.379188	0.4	0	0.776675	0.00824153	0.359522	2430	0	0.646267	0.171465	0.665317	0.0411775	0.102833	1	1
chr22	44262950	44362950	100000	MicroC	0.173433	0.771704	0.831791	0.783361	0.126734	0.853208	0.663003	0.570415	0.0742964	0.849022	0.715535	0.4	0	0.955197	0.0311024	0.689799	2408	0.666667	0.654412	0.173581	0.673407	0.0442063	0.105017	0.5	0
chr22	44448232	44548232	100000	MicroC	0.201967	0.241933	0.553349	0.260074	0.0332841	0.0657809	0.45663	0.344663	0.145106	0.158021	0.128918	0.2	0	0.731189	0.0156538	0.375305	2425	0	0.664695	0.17667	0.682464	0.0483107	0.104855	0.666667	0.5
chr22	44702557	44802557	100000	MicroC	0.366646	0.330391	0.588361	0.429805	0.064888	0.0991575	0.546792	0.282108	0.182013	0.169727	0.193967	0.2	0	0.518971	0.0482638	0.49472	3	0	0.292087	0.665056	0.51122	0.54884	0.256173	0.666667
chr22	44953618	45053618	100000	MicroC	0.270529	0.634697	0.832059	0.633349	0.385494	0.395118	0.347722	0.335095	0.228601	0.509588	0.680824	0.8	0	0.804489	0.0647766	0.923175	36	1	0.338972	0.602343	0.546481			1
chr22	44960004	45060004	100000	MicroC	0.199535	0.567969	0.827432	0.557427	0.316817	0.225175	0.446893	0.338388	0.193419	0.432933	0.639377	0.8	0	0.728475	0.0590183	0.955205	36	0	0.338972	0.602343	0.546481			1
chr22	45113810	45213810	100000	MicroC	0.243937	0.215865	0.527454	0.219406	0.133251	0.0460143	0.158745	0.648303	0.293293	0.135562	0.22826	0.8	0	0.681116	0.0138421	0.183939	240	0.666667	0.41664	0.600811	0.33588	1	0.498151	1	0.5
chr22	45113924	45213924	100000	MicroC	0.243937	0.215865	0.527454	0.219406	0.133251	0.0460143	0.158745	0.648303	0.293293	0.135562	0.22826	0.8	0	0.681116	0.0138421	0.183939	127	1	0.726941	0.39151	0.327684	0.250522	0.211628	1	0.5
chr22	45452237	45552237	100000	MicroC	0.205434	0.210165	0.365228	0.19255	0.0742472	0.066429	0.31075	0.388296	0.170757	0.175704	0.161442	0.4	0	0.554257	0.0365682	0.265057	127	0.666667	0.726941	0.39151	0.327684	0.250522	0.211628	0.666667	0.5
chr22	45607018	45707018	100000	MicroC	0.181685	0.345121	0.569096	0.359294	0.0522789	0.0876359	0.235347	0.614125	0.0587139	0.208623	0.160067	0.2	0	0.773586	0.0452116	0.817338	103	1	0.550025	0.397311	0.299455	0.211166	0.158598	0.666667	1
chr22	45994852	46094852	100000	MicroC	0.392479	0.448036	0.68752	0.45925	0.0796568	0.183085	0.57456	0.361219	0.135893	0.462462	0.266385	1	0	0.368696	0.0405077	0.671695	88	0	0.556335	0.415803	0.357349	0.17078	0.243982	0.75	0.5
chr22	46003868	46103868	100000	MicroC	0.724991	0.560083	0.794328	0.606238	0.183798	0.347699	0.50792	0.727169	0.25492	0.592968	0.587599	1	0	0.378311	0.0497015	0.752234	82	0	0.57015	0.418148	0.36327	0.173932	0.238201	0.5	0
chr22	46246869	46346869	100000	MicroC	0.238994	0.475611	0.602427	0.463907	0.135413	0.228451	0.51031	0.435111	0.0693026	0.319958	0.43726	0.2	0	0.701024	0.0315116	0.51967	173	0	0.593313	0.614537	0.535242	0.672072	0.461769	0.666667	1
chr22	46487619	46587619	100000	MicroC	0.257594	0.407856	0.645241	0.47267	0.094318	0.121481	0.63858	0.600347	0.0931113	0.186701	0.858517	0.6	0	0.48628	0.0492303	0.787049	204	0	0.57197	0.502452	0.22568	0.151025	0.403218	0.333333	0
chr22	46688251	46788251	100000	MicroC	0.117621	0.436444	0.569954	0.388435	0.0407157	0.179844	0.267413	0.69634	0.0319409	0.325105	0.320035	0.2	0	0.561337	0.0202871	0.554369	70	0	0.650596	0.583289	0.356107	0.303992	0.413588	0.75	0
chr22	46712563	46812563	100000	MicroC	0.126364	0.345881	0.555582	0.335976	0.0254203	0.139339	0.337416	0.330146	0.0250822	0.236314	0.343716	0.2	0	0.614048	0.0237057	0.507601	70	0	0.650596	0.583289	0.356107	0.303992	0.413588	1	0
chr22	48439552	48539552	100000	MicroC	0.859055	0.873379	0.941326	0.965557	1	0.807734	0.527641	0.363692	1	0.530593	0.503863	0.2	0	0.952812	0.100156	0.753743	23	1	0.312409	0.478111	0.289106	0.305386	0.236519	0.333333	0
chr22	49777872	49877872	100000	MicroC	0.374316	0.312527	0.721267	0.468646	0.16577	0.0349968	0.662471	0.614456	0.219788	0.0803469	0.389702	0.4	0	0.633939	0.0420197	0.779622	23	1	0.312409	0.478111	0.289106	0.305386	0.236519	1	0.5
chr22	49803843	49903843	100000	MicroC	0.220416	0.365949	0.719626	0.494644	0.0392879	0.0712897	0.526658	0.406973	0.0809636	0.253174	0.955586	0.4	0	0.652563	0.0449575	0.607868	99	1	0.431928	0.563562	0.528982	0.398658	0.227571	0.666667	1
chr22	49868166	49968166	100000	MicroC	0.280433	0.284408	0.41176	0.245934	0.106485	0.0816591	0.731579	0.22461	0.271911	0.335085	0.131178	0	0	0.215469	0.0365573	0.456539	99	0	0.418045	0.559832	0.520665	0.381806	0.236712	0.5
chr22	50039878	50139878	100000	MicroC	0.193816	0.51315	0.746137	0.602601	0.0798307	0.421581	0.452915	0.666245	0.221796	1	0.311192	0.4	0	0.935645	0.0359727	0.907044	94	0	0.438188	0.587915	0.611512	0.493791	0.238021	0.333333	0
chr22	50151010	50251010	100000	MicroC	0.281605	0.417054	0.67144	0.421073	0.114491	0.320804	0.548795	0.151697	0.118692	0.31045	0.449248	0	0	0.280012	0.0415578	0.924684	66	0	0.379068	0.518073	0.301022	0.29946	0.317991	0
chr22	50195022	50295022	100000	MicroC	0.251329	0.383994	0.570571	0.426174	0.062198	0.066429	0.393079	0.195168	0.127806	0.155344	0.229635	0	0	0.375878	0.0405956	0.75618	49	0	0.580304	0.549774	0.287341	0.218215	0.424241	1
chr22	50201404	50301404	100000	MicroC	0.271351	0.335274	0.544202	0.377947	0.0507655	0.0288399	0.389613	0.123642	0.130029	0.10822	0.133045	0	0	0.307682	0.0402365	0.896484	49	0	0.484198	0.536087	0.351027	0.333527	0.340304	1
chr22	50211715	50311715	100000	MicroC	0.45158	0.186735	0.492985	0.223656	0.0483203	0.0191186	0.301944	0.203894	0.13051	0.0793018	0.0616095	0	0	0.258302	0.0401258	0.945921	101	0	0.523865	0.402848	0.278299	0.251827	0.418793	1
chr22	50220766	50320766	100000	MicroC	0.353172	0.114171	0.457391	0.169334	0.0267611	0.0252754	0.314579	0.292466	0.113607	0.0712032	0.0849956	0	0	0.249014	0.04044	0.949983	101	0	0.523865	0.402848	0.278299	0.251827	0.418793	1
chr22	50257645	50357645	100000	MicroC	0.31774	0.132989	0.440882	0.0681101	0.177882	0.0466623	0.49952	0.620165	0.354338	0.104087	0.234647	0.4	0	0.129385	0.0449401	0.754439	69	0	0.474346	0.451522	0.40649	0.240651	0.22523	0.5	0
chr22	50277011	50377011	100000	MicroC	0.451383	0.0840846	0.294634	0.131776	0.338469	0.0200907	0.348481	0.297441	0.661177	0.0424841	0.0220104	0.4	0	0.23154	0.0414348	0.489846	49	0	0.529305	0.501081	0.298744	0.437728	0.373031	0.4	0
chr22	50431542	50531542	100000	MicroC	0.383501	0.388687	0.635239	0.321343	0.102155	0.0887881	0.750799	0.577347	0.228583	0.0858103	0.271593	0	0	0.475181	0.0337312	0.985146	0	0						0.333333	0.5
chr22	50457701	50557701	100000	MicroC	0.451823	0.248629	0.481469	0.283298	0.0391477	0.0596241	0.374445	0.231542	0.128763	0.0437438	0.169893	0.2	0	0.431072	0.0461401	0.987467	45	0	0.240471	0.547467	0.423022	0.510241	0.251847	0.5	0
chr22	50473925	50573925	100000	MicroC	0.397961	0.31848	0.556517	0.280733	0.172559	0.0716137	0.467986	0.35445	0.160513	0.194207	0.300088	0.4	0	0.49645	0.046122	0.940931	47	0	0.534922	0.406464	0.193608	0.245278	0.28354	0.75	0.25
chr22	50495898	50595898	100000	MicroC	0.394861	0.35697	0.737369	0.377245	0.266877	0.234932	0.695989	0.160995	0.232598	0.391001	0.387541	0.4	0	0.525079	0.0502329	0.961588	58	1	0.355263	0.425171	0.353514	0.784964	0.216086	1	1
chr22	50550792	50650792	100000	MicroC	0.262033	0.0900222	0.325038	0.0788878	0.0621909	0.0447901	0.338815	0.408492	0.0848488	0.0901739	0.116114	0.4	0	0.432583	0.0515691	0.852965	126	0.666667	0.288932	0.748135	0.593971	0.406603	0.401945	0.666667	0.5
chr22	50551454	50651454	100000	MicroC	0.305045	0.0804861	0.323055	0.0744253	0.0601912	0.0375891	0.353765	0.436579	0.0892729	0.0785507	0.102584	0.4	0	0.43319	0.0515691	0.852965	1	0.666667	0	0.599067	0.385697			0.666667	0.666667
chr22	50578172	50678172	100000	MicroC	0.814309	0.199557	0.39631	0.223214	0.1376	0.100454	0.163144	0.3246	0.251582	0.101482	0.115063	0.2	0	0.464526	0.045559	0.876639	7	0.5	0.376961	0.553276	0.456374	0.250776	0.273973	0.75	0.5
chr22	50624414	50724414	100000	MicroC	0.808323	0.28901	0.464919	0.32101	0.294179	0.725211	0.190843	0.309349	0.433468	0.474459	0.242704	0	0	0.240531	0.0321581	0.815945	8	0	0.404008	0.594556	0.375386	0.299483	0.2944	1	0.5
chr21	15229981	16229981	1000000	MicroC	0.104235	0.70012	0.782922	0.721227	0.0653046	0.467758	0.313086	0.643357	0.164639	0.36505	0.934968	0.818182	0	0.840947	0.0985948	0.922764	73	0	0.1845	0.244602	0.247055	0.684349	0.154794	0.214195	0.519343
chr21	15428295	16428295	1000000	MicroC	0.0821579	0.49215	0.717875	0.518503	0.0301986	0.397537	0.398787	0.313346	0.0247931	0.132042	0.27391	0.590909	0	0.861856	0.128741	0.878948	269	0	0.676098	0.159591	0.391115	0.466356	0.522748	0.378961	0.38781
chr21	17013042	18013042	1000000	MicroC	0.0902134	0.444912	0.604292	0.53062	0.0308792	0.0446344	0.405045	0.173969	0.123562	0.0656174	1	0.454545	0	0.597453	0.0211172	0.38856	51	0	0.403822	0.16056	0.226394	0.472683	0.283541	0.735953	0.632799
chr21	17319385	18319385	1000000	MicroC	0.174766	0.652671	0.781212	0.656493	0.0967932	0.204729	0.469672	0.463452	0.343056	0.577508	0.805244	0.5	0	0.577839	0.0260511	0.563033	106	0	0.710481	0.12011	0.228209	0.252202	0.325583	0.6673	0.345429
chr21	24861820	25861820	1000000	MicroC	0.0930219	0.589353	0.725013	0.562542	0.0455068	0.451476	0.274109	0.343812	0.127438	0.566492	0.449046	0.409091	0.0769231	0.54665	0.157369	0.730617	2	0	0.116663	0.10065	0.216713	0.412167	0.313401	0.490766	0.325668
chr21	25107516	26107516	1000000	MicroC	0.0598623	0.647433	0.785354	0.703955	0.11187	0.465139	0.283647	0.269838	0.10951	0.524775	0.424323	0.545455	0.025641	0.683528	0.146762	0.777835	83	0	0.406778	0.0273351	0.117529	0.168106	0.360812	0.524715	0.23867
chr21	25139257	26139257	1000000	MicroC	0.0501041	0.611705	0.754677	0.660475	0.0888067	0.383526	0.22002	0.302161	0.0901001	0.435979	0.162954	0.454545	0.025641	0.668846	0.132503	0.70861	82	0	0.288554	0.0630258	0.22605	0.248324	0.39019	0.55288	0.180367
chr21	25234569	26234569	1000000	MicroC	0.0598501	0.425527	0.613684	0.424612	0.075839	0.332149	0.239401	0.254154	0.0794365	0.244311	0.201577	0.454545	0.025641	0.626741	0.111846	0.614328	85	0	0.396288	0.0247665	0.120574	0.130976	0.362472	0.461343	0.268609
chr21	26073285	27073285	1000000	MicroC	0.298474	0.267274	0.637121	0.282076	0.0601832	0.262282	0.327387	0.21686	0.183955	0.1211	0.3122	0.272727	0	0.953002	0.159669	0.792474	23	0	0.229864	0.189744	0.233884	0.38428	0.123908	0.512833	0.240548
chr21	26345408	27345408	1000000	MicroC	0.159185	0.314073	0.67243	0.44006	0.116214	0.530793	0.139003	0.304842	0.318402	0.157787	0.118149	0.272727	0	0.857903	0.165469	1	48	0	0.452689	0.295796	0.20492	0.666791	0.256853	0.408193	0.188867
chr21	26467087	27467087	1000000	MicroC	0.21628	0.171056	0.605613	0.28079	0.10747	0.502005	0.386374	0.086323	0.296354	0.138064	0.099965	0.272727	0	0.837862	0.173223	0.961309	44	0	0.56759	0.177084	0.27669	0.582201	0.283483	0.432936	0.152886
chr21	28492955	29492955	1000000	MicroC	0.116982	0.26132	0.565832	0.427665	0.121488	0.36602	0.469574	0.0859287	0.179798	0.0316641	0.0546366	0.772727	0.205128	0.483772	0.64828	0.449913	76	1	0.389577	0.103621	0.208033	0.488315	0.299172	0.412883	0.37091
chr21	28519359	29519359	1000000	MicroC	0.128568	0.260392	0.599128	0.409785	0.104988	0.364228	0.490356	0.147956	0.195276	0.032185	0.0634534	0.772727	0.205128	0.481122	0.644701	0.458877	75	0	0.549095	0.178054	0.464777	0.611082	0.0269684	0.485574	0.55569
chr21	28524628	29524628	1000000	MicroC	0.124201	0.255303	0.54978	0.37974	0.104766	0.357792	0.492393	0.0576084	0.197036	0.0361482	0.0544977	0.772727	0.205128	0.482127	0.643803	0.461125	71	0	0.57256	0.0774125	0.0713115	0.297775	0.990164	0.412883	0.39487
chr21	28573796	29573796	1000000	MicroC	0.12339	0.258372	0.573121	0.389921	0.0835466	0.295947	0.649333	0.130786	0.172428	0.0341528	0.0603124	0.818182	0.153846	0.473602	0.634785	0.490322	139	0	0.54719	0.116699	0.105658	0.465451	0.848178	0.435599	0.34331
chr21	28577470	29577470	1000000	MicroC	0.124144	0.255197	0.602067	0.403575	0.0746591	0.300996	0.667709	0.103046	0.168454	0.029809	0.0596796	0.818182	0.153846	0.47507	0.633555	0.483349	141	0	0.530496	0.116581	0.102688	0.509136	0.834846	0.512833	0.358272
chr21	28694070	29694070	1000000	MicroC	0.115655	0.28908	0.618894	0.365391	0.0363796	0.239148	0.805507	0.178928	0.0912208	0.0388242	0.202103	0.590909	0.153846	0.483207	0.599745	0.590106	139	0	0.669109	0.0844536	0.290231	0.482459	0.761039	0.461343	0.457754
chr21	31059976	32059976	1000000	MicroC	0.0576819	0.263955	0.658439	0.39992	0.327654	0.767795	0.0918778	0.0506539	0.177574	0.140661	0.095133	0.181818	0.0769231	0.161202	0.428848	0.975278	52	0	0.286005	0.023792	0.0104567	0.285635	0.153847	0.281131	0.436444
chr21	31232117	32232117	1000000	MicroC	0.0733494	0.49707	0.820478	0.627085	0.293113	0.919627	0.308832	0.299898	0.159759	0.139469	0.0532773	0.136364	0.0512821	0.832954	0.453804	0.941265	115	0	0.417523	0.079813	0.148672	0.212726	0.314949	0.435599	0.582225
chr21	31373019	32373019	1000000	MicroC	0.171739	0.443266	0.704639	0.444596	0.327234	0.74171	0.25606	0.178668	0.196669	0.15602	0.368864	0	0.0512821	0.311547	0.445098	0.903461	115	0	0.417523	0.079813	0.148672	0.212726	0.314949	0.485574	0.575955
chr21	31779048	32779048	1000000	MicroC	0.277595	0.352771	0.646219	0.336182	0.443728	0.7393	0.701855	0.101419	0.601359	0.413254	0.909341	0.181818	0.0512821	0.232955	0.435257	0.864391	13	0	0.172905	0.168327	0.357002	0.622599	0	0.703646	0.174517
chr21	31893011	32893011	1000000	MicroC	0.278202	0.488467	0.738693	0.579115	0.415844	0.750084	0.556577	0.108898	0.560968	0.547653	0.922072	0.181818	0	0.629095	0.383579	0.844088	17	0	0.168761	0.15395	0.333181	0.709578	0.0233087	0.873257	0.149762
chr21	32112602	33112602	1000000	MicroC	0.118641	0.277116	0.517541	0.378507	0.169506	0.176044	0.141543	0.0565586	0.111079	0.120081	0.814922	0.227273	0	0.528941	0.286955	0.702149	38	1	0.229638	0.188166	0.34443	0.30492	0.215247	0.886545	0.383894
chr21	32112864	33112864	1000000	MicroC	0.118759	0.280078	0.55049	0.384537	0.169277	0.177828	0.128048	0.0666114	0.103859	0.1156	0.931663	0.227273	0	0.528136	0.287041	0.706905	13	0	0.387576	0.161837	0.427544	0.733882	0.264138	0.886545	0.43641
chr21	32228039	33228039	1000000	MicroC	0.0471452	0.184828	0.502595	0.350077	0.0972739	0.0507643	0.218045	0.0549761	0.0247943	0.0327261	0.0726361	0.227273	0	0.412883	0.255301	0.686576	23	0	0	0.247373	0.459637	0.281866	0.115185	0.873257	0.405004
chr21	32271791	33271791	1000000	MicroC	0.0388646	0.171392	0.464872	0.285769	0.105587	0.0640066	0.263302	0.0959478	0.0255369	0.0215958	0.0201255	0.227273	0	0.434035	0.252719	0.662344	16	1	0.339731	0.137063	0.305585	0.256051	0.125376	0.790875	0.61727
chr21	32766366	33766366	1000000	MicroC	0.0461072	0.121075	0.456369	0.130276	0.0442379	0.0297329	0.405017	0.221575	0.0508955	0.026837	0.0361903	0.272727	0	0.534177	0.174801	0.691321	45	0	0.474116	0.573795	1	1	0.427698	0.579033	0.293318
chr21	32903412	33903412	1000000	MicroC	0.0501124	0.185371	0.515996	0.211819	0.04779	0.0129417	0.255939	0.207754	0.0514292	0.0215658	0.0257175	0.363636	0	0.429138	0.240809	0.646047	60	1	0.638345	0.00998952	0.109931	0.313394	0.57182	0.395437	0.451745
chr21	32991715	33991715	1000000	MicroC	0.0880086	0.274399	0.504478	0.324285	0.0541852	0.0158144	0.305419	0.189217	0.0472973	0.0417893	0.146993	0.409091	0	0.38335	0.329999	0.5901	48	0	0.554372	0.508187	0.849433	0.488305	0.420395	0.369807	0.452923
chr21	33043037	34043037	1000000	MicroC	0.0777258	0.311709	0.539502	0.373706	0.0247984	0.0493495	0.68343	0.221369	0.0167331	0.0464712	0.250728	0.363636	0	0.460655	0.360018	0.603115	39	0	0.257445	0.0774085	0.169006	0.219373	0.312138	0.429658	0.427623
chr21	33043490	34043490	1000000	MicroC	0.0777258	0.311709	0.539502	0.373706	0.0247984	0.0493495	0.68343	0.221369	0.0167331	0.0464712	0.250728	0.363636	0	0.460655	0.360018	0.603115	69	0	0.233838	0.111942	0.363003	0.359466	0.213199	0.429658	0.427623
chr21	33088705	34088705	1000000	MicroC	0.0797344	0.319852	0.529693	0.399551	0.00595857	0.054627	0.591871	0.183462	3.90884e-05	0.0374014	0.287614	0.409091	0	0.459656	0.381924	0.610961	69	0	0.356475	0.201392	0.511798	0.378341	0.123123	0.461343	0.471518
chr21	33142399	34142399	1000000	MicroC	0.0665038	0.310781	0.525944	0.407502	0	0.0566369	0.422191	0.124542	0	0.0306428	0.287271	0.409091	0	0.471378	0.42314	0.558547	72	0	0.304604	0.139611	0.486098	0.577758	0.290829	0.429658	0.475711
chr21	33415533	34415533	1000000	MicroC	0.0102545	0.0635831	0.247905	0.0711983	0.0388468	0.0504381	0.28935	0.102119	0.00600147	0.0138921	0.0135779	0.363636	0	0.0704807	0.611212	0.520584	89	0	0.358423	0.0708661	0.109402		0.518623	0.579033	0.605622
chr21	33573223	34573223	1000000	MicroC	0.0189088	0.016329	0	0.00924979	0.166157	0.0293082	0.152198	0.0983843	0.0737819	0.00773409	0.059708	0.363636	0		0.662385	0.358735	306	0	0.468291	0.12654	0.192103	0.553897	0.515122	0.593156	0.409019
chr21	33573577	34573577	1000000	MicroC	0.0189088	0.016329	0	0.00924979	0.166157	0.0293082	0.152198	0.0983843	0.0737819	0.00773409	0.059708	0.363636	0		0.662385	0.358735	187	0	0.799615	0.096692	0.707719	0.553138	1	0.593156	0.409019
chr21	33875479	34875479	1000000	MicroC	0.01442	0.0299445	0.0278257	0.0592753	0.122518	0.337265	0.00560624	0.0593097	0.0626134	0.0266983	0.0566947	0.318182	0		1	0.360188	31	0	0.546249	0.21601	0.406344	0.950816	0.441405	0.6673	0.447758
chr21	34115112	35115112	1000000	MicroC	0.0267414	0.157942	0.228073	0.0760414	0.244351	0.276514	0.00876069	0.125082	0.103906	0.0299094	0.0744828	0.545455	0.025641		0.919814	0.372917	86	0	0.31153	0.284144	0.255918	0.398559	0.223628	0.603383	0.409349
chr21	34168993	35168993	1000000	MicroC	0.0832918	0.176766	0.283491	0.0999058	0.203418	0.323236	0.269575	0.117474	0.121106	0.0411621	0.0651488	0.590909	0.025641		0.867137	0.369848	34	0	0.296729	0.434185	0.35631	0.615495	0.176298	0.603383	0.578026
chr21	35504666	36504666	1000000	MicroC	0.154869	0.42534	0.723329	0.493175	0.239086	0.463568	0.279201	0.158135	0.362835	0.255147	0.0693103	0.5	0.0512821	0.550733	0.453419	0.688207	192	0	0.584676	0.183995	0.285231	0.424378	0.567279	0.735953	0.262314
chr21	35569940	36569940	1000000	MicroC	0.132262	0.500435	0.749793	0.585943	0.227315	0.387282	0.376533	0.252521	0.265347	0.278694	0.0974419	0.363636	0.025641	0.520675	0.434328	0.721282	152	0	0.613132	0.186984	0.290879	0.323161	0.633203	0.735953	0.268609
chr21	35635078	36635078	1000000	MicroC	0.110172	0.473605	0.698	0.550697	0.201504	0.327264	0.52868	0.197438	0.173875	0.214661	0.275067	0.363636	0.025641	0.488435	0.447943	0.697922	70	0	0.458128	0.335615	0.351142	0.540796	0.580075	0.755568	0.373553
chr21	35820188	36820188	1000000	MicroC	0.0739359	0.35028	0.605933	0.421274	0.077645	0.127234	0.324649	0.155554	0.0241489	0.0548372	0.181443	0.454545	0	0.462795	0.407913	0.723913	114	0	0.557834	0.169547	0.476452	0.361332	0.806628	0.859053	0.596079
chr21	35885391	36885391	1000000	MicroC	0.0652019	0.305731	0.577084	0.390333	0.0324308	0.0876663	0.560527	0.179356	0.00553987	0.0284927	0.117923	0.409091	0	0.512276	0.371026	0.712631	259	0	0.450222	0.111288	0.359062	0.399127	0.932345	0.77383	0.579759
chr21	36573169	37573169	1000000	MicroC	0.00984809	0.21358	0.42699	0.267865	0.049071	0.105126	0.216315	0.129682	0.0176433	0.0394052	0.0666675	0.727273	0	0.631005	0.12763	0.656981	21	0	0.287714	0.156781	0.195538	0.559922	0.399426	0.61113	0.658655
chr21	36573225	37573225	1000000	MicroC	0.00926914	0.207429	0.453136	0.256436	0.0546335	0.109321	0.195155	0.138869	0.0166521	0.0417088	0.0643405	0.727273	0	0.631651	0.127089	0.654427	165	0.5	0.46793	0.13957	0.179547	0.194276	0.536525	0.536237	0.678955
chr21	37621344	38621344	1000000	MicroC	0.0671592	0.190833	0.450461	0.218982	0.0615473	0.310022	0.421568	0.107531	0.0402041	0.0884965	0.037651	0.409091	0.0769231	0.3937	0.182318	0.819257	139	0	0.43967	0.139788	0.237184	0.291105	0.401388	0.647369	0.408787
chr21	38305182	39305182	1000000	MicroC	0.0664379	0.122977	0.473851	0.102831	0.0931474	0.197301	0.298204	0.223265	0.0228406	0.0742252	0.0353877	0.5	0.128205	0.215942	0.237196	0.772646	139	0.5	0.645088	0.229366	0.480144	0.55064	0.202641	0.435599	0.308994
chr21	38821558	39821558	1000000	MicroC	0.122218	0.303573	0.535596	0.458169	0.0718128	0.0887092	0.432107	0.2578	0.0424294	0.0523228	0.0985058	0.272727	0.025641	0.00874929	0.223171	0.65241	157	0.5	0.434183	0.218417	0.569077	0.488138	0.124711	0.490766	0.378664
chr21	38849646	39849646	1000000	MicroC	0.132705	0.327143	0.563661	0.456972	0.0717385	0.0966738	0.295602	0.272288	0.0557103	0.0728963	0.125185	0.227273	0.025641	0.00128277	0.223097	0.647206	157	0	0.434183	0.218417	0.569077	0.488138	0.124711	0.490766	0.486696
chr21	38880331	39880331	1000000	MicroC	0.129289	0.345454	0.563988	0.471663	0.0705399	0.117975	0.30964	0.34944	0.0777909	0.0991503	0.118162	0.227273	0.025641	0	0.22675	0.662608	95	0	0.58409	0.249409	0.278521	0.512967	0.423295	0.490766	0.285853
chr21	38945854	39945854	1000000	MicroC	0.139822	0.392434	0.590905	0.458958	0.0991297	0.201764	0.278561	0.396651	0.148339	0.181576	0.182731	0.136364	0.025641	0.00189226	0.235979	0.701149	38	0	0.340367	0.206559	0.156337	0.429113	0.324091	0.490766	0.268345
chr21	39056441	40056441	1000000	MicroC	0.130276	0.453094	0.601496	0.441672	0.167503	0.42344	0.275545	0.345401	0.261374	0.378831	0.349399	0.0909091	0.025641	0.0282439	0.251404	0.782884	85	0	0.446411	0.358211	0.447239	0.926446	0.502093	0.518159	0.387616
chr21	39112909	40112909	1000000	MicroC	0.132415	0.441389	0.620478	0.394249	0.17007	0.449206	0.122531	0.382936	0.292441	0.477593	0.438264	0.136364	0.025641	0.0552914	0.254334	0.808739	71	0	0.582288	0.062336	0.306322	0.240434	0.572133	0.579033	0.357455
chr21	40861998	41861998	1000000	MicroC	0.107639	0.323712	0.518809	0.318662	0.0321734	0.0875316	0.513484	0.374718	0.0776768	0.0428356	0.113175	0.363636	0.0769231	0.262744	0.168199	0.680093	89	0	0.533222	0.0531259	0.343769	0.367532	0.479893	0.416812	0.567948
chr21	40920019	41920019	1000000	MicroC	0.0956464	0.326546	0.553236	0.321483	0.0278222	0.0861379	0.471938	0.427604	0.056161	0.050987	0.115433	0.409091	0.0769231	0.255031	0.165988	0.685803	32	0	0.62001	0.0781233	0		0.195901	0.416812	0.55758
chr21	41031115	42031115	1000000	MicroC	0.0810877	0.531003	0.656293	0.502345	0.0559688	0.144324	0.435088	0.417254	0.056691	0.115431	0.325995	0.318182	0.128205	0.260762	0.179328	0.776575	106	0	0.665312	0.24087	0.503739	0.858551	0.213491	0.579033	0.596428
chr21	41267088	42267088	1000000	MicroC	0.151752	0.551022	0.660761	0.552359	0.0792835	0.22998	0.517781	0.241401	0.0625342	0.123271	0.536205	0.5	0.153846	0.318121	0.152824	0.809002	97	0	0.335284	0.0347679	0.200965	0.331869	0.230894	0.350015	0.377157
chr21	41454017	42454017	1000000	MicroC	0.463091	0.952471	0.869127	0.977224	0.460434	0.782013	0.821324	0.365085	0.651923	0.697019	0.853506	0.5	0.205128	0.287575	0.216245	0.853276	20	0	0.165383	0	0.0934318	0.307898	0.254442	0.225964	0.41865
chr21	41510386	42510386	1000000	MicroC	0.469544	0.974895	0.914486	0.999777	0.505882	0.750715	0.716039	0.40308	0.844444	0.817232	0.871291	0.590909	0.153846	0.289478	0.225399	0.817764	11	0	0.257118	0.147595	0.335364	0.352878	0.239381	0.225964	0.257542
chr21	41699688	42699688	1000000	MicroC	0.359003	1	0.977153	1	0.693847	1	0.829437	0.405544	0.906308	1	0.957139	0.5	0.512821	0.526685	0.338308	0.913444	17	0	0.250585	0.170047	0.352472	0.329111	0.266477	0.126663	0.209498
chr21	41996007	42996007	1000000	MicroC	0.51958	0.763555	0.960481	0.604841	0.542781	0.563567	0.776561	1	0.305746	0.489299	0.519893	0.409091	0.589744	0.104051	0.57464	0.847371	85	0.333333	0.466116	0.186194	0.268922	0.187787	0.400816	0.236663	0.236328
chr21	42153620	43153620	1000000	MicroC	0.36493	0.196	0.428967	0.084534	0.476401	0.429141	0.485992	0.634527	0.325062	0.15771	0.120227	0.318182	0.589744	0.836626	0.618314	0.776563	80	0	0.440744	0.103019	0.257326	0.503505	0.215073	0.177265	0.745714
chr21	43955509	44955509	1000000	MicroC	0.158249	0.0935509	0.191088	0.0626521	0.557376	0.412411	0.318906	0.178321	0.283902	0.0963262	0.0927185	0.409091	1		0.0830631	0.780801	7	0	0.18547	0.18403	0.244454	0.655693	0.194103	0.590067	0.409181
chr21	44006806	45006806	1000000	MicroC	0.210122	0.125003	0.271066	0.0889504	0.580622	0.318239	0.362712	0.39774	0.233018	0.104154	0.102243	0.363636	1		0.0828319	0.755166	174	0	0.557004	0.194592	0.491911	0.672482	0.175115	0.603383	0.505228
chr21	44373902	45373902	1000000	MicroC	0.224273	0.724994	0.847924	0.745081	0.439939	0.432709	1	0.415328	0.315891	0.419123	0.481335	0.545455	0.846154	0.597681	0.0827001	0.840309	174	0	0.557004	0.194592	0.491911	0.672482	0.175115	0.483609	0.366824
chr21	44440011	45440011	1000000	MicroC	0.206113	0.635232	0.804682	0.63846	0.4104	0.377699	0.780738	0.449543	0.304734	0.385949	0.378141	0.545455	0.820513	0.123554	0.078799	0.848323	97	1	0.25676	0.0100177	0.246924	0.329009	0.027211	0.598648	0.42069
chr21	44573852	45573852	1000000	MicroC	0.226421	0.608124	0.770198	0.582424	0.673234	0.622424	0.94431	0.644295	0.39016	0.363505	0.288144	0.545455	0.410256	0.105352	0.101626	0.914318	63	1	0.262384	0.0401694	0.177252	0.32814	0.228097	0.483609	0.310939
chr21	44905164	45905164	1000000	MicroC	0.234259	0.499225	0.697085	0.473782	1	0.580288	0.558749	0.313371	0.671978	0.341212	0.243726	0.545455	0.358974	0.208686	0.0940826	0.912328	42	0	0.279059	0.0755362	0.260665	0.319127	0.21391	0.617203	0.650198
chr21	45073364	46073364	1000000	MicroC	0.242053	0.450975	0.66967	0.481861	0.882373	0.526145	0.492478	0.249682	0.650856	0.420665	0.364036	0.545455	0.333333	0.206757	0.0838047	0.856972	57	0	0.25469	0.238217	0.33687	0.969334	0.171774	0.483609	0.589308
chr21	45090770	46090770	1000000	MicroC	0.242741	0.442238	0.666181	0.485028	0.855964	0.514781	0.535488	0.186697	0.63996	0.411247	0.400042	0.636364	0.333333	0.207354	0.0851453	0.870852	9	0	0.168398	0.190472	0.328641	0.61261	0.329253	0.550406	0.575525
chr21	45143693	46143693	1000000	MicroC	0.263531	0.444304	0.679956	0.493553	0.858607	0.534381	0.519453	0.186376	0.628952	0.381605	0.617612	0.590909	0.333333	0.196943	0.0938643	0.88941	5	0	0.0749679	0.0893464	0.24451	0.456976	0.201936	0.420152	0.450392
chr21	45481769	46481769	1000000	MicroC	0.232928	0.527237	0.674108	0.487182	0.477276	0.434288	0.346884	0.304236	0.293621	0.430023	0.484821	0.727273	0.0512821	0.415519	0.0860136	0.852259	18	0	0.0437124	0.120003	0.327536	0.495503	0.116642	0.350015	0.534258
chr21	45598111	46598111	1000000	MicroC	0.192244	0.63484	0.783072	0.63382	0.422844	0.3836	0.592821	0.148103	0.211636	0.365619	0.566093	0.636364	0.025641	0.454052	0.0564988	0.808335	193	0.5	0.52158	0.160046	0.248192	0.365399	0.287092	0.412883	0.600548
chr22	18932544	19932544	1000000	MicroC	0.106333	0.344321	0.475022	0.312154	0.514133	0.233578	0.597924	0.181783	0.44443	0.286774	0.252041	0.409091	0.128205	0.263347	0.0366165	0.282672	105	0.230769	0.686508	0.227018	0.220574	0.719774	0.200476	0.634781	0.783963
chr22	18947449	19947449	1000000	MicroC	0.100437	0.388359	0.532595	0.388283	0.507424	0.255802	0.550398	0.207592	0.442701	0.29087	0.342991	0.409091	0.128205	0.2772	0.0377378	0.290629	12	0.2	0.237896	0.165411	0.350097	0.572927	0.0799189	0.569742	0.772438
chr22	18947710	19947710	1000000	MicroC	0.102705	0.393319	0.531828	0.395404	0.505949	0.255703	0.557604	0.23719	0.439191	0.289852	0.33375	0.409091	0.128205	0.27811	0.0377378	0.290629	158	0.2	0.861319	0.228862	0.307371	0.609465	0.238532	0.569742	0.70449
chr22	18979201	19979201	1000000	MicroC	0.104988	0.386281	0.529143	0.3831	0.477019	0.24196	0.510545	0.262046	0.46181	0.283836	0.237497	0.454545	0.128205	0.223829	0.0381904	0.277986	92	0.333333	0.265142	0.187363	0.473144	0.721665	0.341147	0.634781	0.739704
chr22	18979456	19979456	1000000	MicroC	0.104988	0.386281	0.529143	0.3831	0.477019	0.24196	0.510545	0.262046	0.46181	0.283836	0.237497	0.454545	0.128205	0.223829	0.0381904	0.277986	91	0.333333	0.289791	0.211377	0.471404	0.528547	0.429651	0.634781	0.739704
chr22	19214502	20214502	1000000	MicroC	0.188321	0.574658	0.650277	0.625633	0.703415	0.333774	0.642615	0.148553	0.579813	0.384385	0.952149	0.545455	0.128205	0.106546	0.0499256	0.373575	149	0.473684	0.398502	0.289816	0.594916	0.0272517	0.467336	0.634781	0.721614
chr22	19292293	20292293	1000000	MicroC	0.220792	0.585403	0.642189	0.671878	0.694139	0.343937	0.386135	0.145336	0.547771	0.487936	0.719437	0.545455	0.128205	0.0671521	0.0515327	0.423213	44	0.473684	0.326666	0.599276	0.599757	0.649984	0.334339	0.569742	0.590319
chr22	19441370	20441370	1000000	MicroC	0.179309	0.273109	0.447673	0.23133	0.444821	0.18694	0.429748	0.25593	0.258297	0.261226	0.438677	0.863636	0.128205	0.0562165	0.0445215	0.343939	106	0.526316	0.644183	0.137934	0.448758		0.109528	0.340192	0.51961
chr22	19441819	20441819	1000000	MicroC	0.149538	0.275303	0.454424	0.204677	0.439693	0.186083	0.447402	0.336958	0.256709	0.260938	0.442765	0.863636	0.128205	0.0558614	0.0434453	0.33718	37	0.526316	0.390232	0.592504	0.657301	0.666491	0.258128	0.340192	0.460958
chr22	19516822	20516822	1000000	MicroC	0.0900925	0.229508	0.389253	0.13397	0.453055	0.185218	0.339295	0.367073	0.185658	0.144669	0.272461	0.909091	0.128205	0.0464794	0.0335645	0.262794	46	0.588235	0.0982212	0.337073	0.470313		0.0968986	0.350015	0.745336
chr22	19517013	20517013	1000000	MicroC	0.0909823	0.231704	0.390763	0.139297	0.4537	0.183421	0.330968	0.353512	0.186092	0.144055	0.272305	0.909091	0.128205	0.0464671	0.0335645	0.262794	78	0.588235	0.278668	0.271002	0.365573	0.547827	0.251793	0.350015	0.616911
chr22	19615937	20615937	1000000	MicroC	0.104333	0.275206	0.413521	0.179508	0.447507	0.20872	0.173272	0.374657	0.220882	0.110007	0.299189	1	0.128205	0.0368557	0.031933	0.30244	53	0.647059	0.423342	0.335552	0.418352	0.661713	0.243726	0.529996	0.454258
chr22	19617391	20617391	1000000	MicroC	0.10434	0.275904	0.415913	0.18107	0.446716	0.20904	0.184851	0.372138	0.221985	0.110731	0.300968	1	0.128205	0.0368539	0.031933	0.30244	101	0.647059	0.561265	0.246458	0.428106	0.29793	0.36855	0.483609	0.46447
chr22	19629455	20629455	1000000	MicroC	0.103701	0.261602	0.415409	0.20984	0.429387	0.210668	0.187444	0.28224	0.229687	0.116771	0.296612	1	0.128205	0.0372655	0.0316026	0.303506	210	0.647059	0.817298	0.102433	0.251897	0.242233	0.66558	0.416812	0.681759
chr22	19783245	20783245	1000000	MicroC	0.126725	0.27423	0.423103	0.152267	0.4172	0.14093	0.160692	0.369222	0.348837	0.168167	0.230135	1	0	0.101952	0.0277924	0.19996	31	0.642857	0.350875	0.23667	0.340912	0.803345	0.225873	0.558264	0.886982
chr22	19894114	20894114	1000000	MicroC	0.127756	0.259588	0.459079	0.20177	0.757568	0.181002	0.329501	0.189835	0.486213	0.182584	0.146389	0.818182	0	0.111087	0.0259772	0.203285	31	0.75	0.31353	0.257953	0.299257	0.784537	0.170222	0.708492	0.754901
chr22	19937825	20937825	1000000	MicroC	0.0946175	0.216627	0.378655	0.141682	0.620492	0.17084	0.318998	0.237661	0.499451	0.191319	0.101417	0.863636	0	0.118104	0.0275289	0.204138	98	0.7	0.423777	0.361865	0.360252	0.847511	0.209978	0.6673	1
chr22	19995843	20995843	1000000	MicroC	0.115802	0.249913	0.450884	0.164941	0.648315	0.211247	0.362929	0.506179	0.522554	0.211214	0.123488	0.727273	0	0.116785	0.026702	0.229056	46	0.636364	0.329765	0.566997	0.693843	0.577893	0.10888	0.821768	0.999235
chr22	19995912	20995912	1000000	MicroC	0.115802	0.249913	0.450884	0.164941	0.648315	0.211247	0.362929	0.506179	0.522554	0.211214	0.123488	0.727273	0	0.116785	0.026702	0.229056	89	0.636364	0.602995	0.403607	0.502781	0.717982	0.57281	0.821768	0.999235
chr22	22008741	23008741	1000000	MicroC	0.0633308	0.210818	0.292813	0.105017	0.0330193	0.130903	0.125456	0.282062	0.0195154	0.0117827	0.10586	0.772727	0.0512821	0.545322	0	0.219965	50	0	0.407098	0.0804104	0.24887	0.341144	0.481915	0.861488	0.828346
chr22	22570518	23570518	1000000	MicroC	0.0993159	0.16778	0.303882	0.175427	0.26157	0.0640676	0.214703	0.134606	0.167354	0.123811	0.0764138	0.681818	0.025641	0.326724	0.000518137	0.00758974	50	0.4	0.407098	0.0804104	0.24887	0.341144	0.481915	0.944277	0.684577
chr22	22645365	23645365	1000000	MicroC	0.0671325	0.160961	0.344158	0.176244	0.26547	0.0955533	0.183073	0.117093	0.161002	0.132472	0.075202	0.636364	0.025641	0.344583	0.000552248	0.00368792	261	0.363636	0.603269	0.0393648	0.454617	0	0.674871	0.727094	0.415291
chr22	22679703	23679703	1000000	MicroC	0.0595785	0.15448	0.312365	0.167236	0.276919	0.0842001	0.196913	0.0859443	0.149681	0.115454	0.0738945	0.727273	0.025641	0.341283	0.000153756	0	87	0.363636	0.66537	0.00523357	0.407841	0.384003	0.741613	0.95564	0.734952
chr22	23217294	24217294	1000000	MicroC	0.0928178	0.12696	0.27754	0.0906778	0.22261	0.0277827	0.115972	0.369438	0.0667664	0.0404757	0.0936688	0.727273	0.025641	0.258802	0.0365375	0.0960425	403	0.555556	1	0.197499	0.546587	0.295476	0.798474	0.727094	0.427883
chr22	23217355	24217355	1000000	MicroC	0.0928178	0.12696	0.27754	0.0906778	0.22261	0.0277827	0.115972	0.369438	0.0667664	0.0404757	0.0936688	0.727273	0.025641	0.258802	0.0365375	0.0960425	410	0.555556	0.934192	0.152222	0.46868	0.401377	0.873685	0.727094	0.427883
chr22	23268225	24268225	1000000	MicroC	0.0867886	0.105822	0.206282	0.0792375	0.191646	0.0446224	0.0565661	0.460488	0.0510082	0.0261097	0.0534079	0.772727	0.025641	0.289322	0.0394917	0.0891493	58	0.555556	0.398202	0.193183	0.222225	0.523541	0.248969	0.886545	0.229348
chr22	23356702	24356702	1000000	MicroC	0.0759587	0.159634	0.311446	0.159849	0.224529	0.030586	0.172517	0.12039	0.0539502	0.0340016	0.0565887	0.636364	0.025641	0.4112	0.0586658	0.145353	90	0.555556	0.614611	0.324492	0.237363	0.435881	0.447657	0.835811	0.427623
chr22	23461194	24461194	1000000	MicroC	0.0870949	0.171241	0.367694	0.138554	0.260742	0.0704063	0.2823	0.186579	0.0783063	0.0514358	0.0589398	0.454545	0.025641	0.362704	0.0758765	0.145682	16	0.5	0.306376	0.171769	0.25875	0.480252	0.274546	0.976236	0.459349
chr22	23681486	24681486	1000000	MicroC	0.0766923	0.0504098	0.173305	0.00385376	0.238279	0.0475394	0.38657	0.18149	0.0819772	0.0353194	0.0458355	0.590909	0.102564	0.374933	0.098651	0.0635044	41	0.538462	0.441256	0.150612	0.25468	0.401805	0.355615	1	0.583035
chr22	23770816	24770816	1000000	MicroC	0.0872344	0.0319796	0.118438	0	0.216258	0.0286942	0.309498	0.320098	0.0826205	0.0171791	0.0514315	0.636364	0.102564	0.383826	0.0972714	0.0570913	45	0.636364	0.973941	1	0.858124	0.572867	0.940552	0.735953	0.375758
chr22	23917878	24917878	1000000	MicroC	0.196263	0.13702	0.281781	0.0961937	0.256312	0.0431184	0.321718	0.119009	0.126045	0.01933	0.115534	0.636364	0.102564	0.386197	0.102904	0.173173	28	0.428571	0.22851	0.36542	0.400557	0.557981	0.310618	0.55288	0.178477
chr22	24055957	25055957	1000000	MicroC	0.136596	0.193532	0.356144	0.152518	0.262455	0.0803599	0.359397	0.165705	0.202069	0.0688698	0.155367	0.636364	0.0769231	0.31739	0.0954814	0.273829	38	0.333333	0.212042	0.223776	0.238468	0.578638	0.277249	0.735953	0.10231
chr22	24094810	25094810	1000000	MicroC	0.151877	0.19842	0.402219	0.196704	0.308881	0.114428	0.29343	0.177596	0.236193	0.081158	0.156633	0.681818	0.0769231	0.312244	0.0929177	0.302184	1	0.333333	0.142762	0.378656	0.290009	0.674028	0.235835	0.714829	0.411458
chr22	24306168	25306168	1000000	MicroC	0.149265	0.231364	0.460075	0.207784	0.273981	0.221578	0.426107	0.243966	0.250546	0.0602361	0.234581	0.590909	0.0769231	0.584436	0.0991258	0.400137	64	0.375	0.532568	0.317772	0.265149	0.41813	0.614296	0.402499	0.338096
chr22	24452715	25452715	1000000	MicroC	0.16246	0.258306	0.482574	0.196207	0.177504	0.096759	0.444994	0.637028	0.144236	0.038743	0.151684	0.727273	0	0.596651	0.0733324	0.322693	72	0.166667	0.226034	0.555684	0.546402	0.880526	0.27925	0.487919	0.4104
chr22	25929259	26929259	1000000	MicroC	0.127003	0.375869	0.665897	0.444686	0.184513	0.3514	0.251032	0.100569	0.256413	0.24203	0.265219	0.454545	0.025641	0.495839	0.0942366	0.254954	7	0.642857	0.149477	0.419298	0.505616	0.67762	0.181771	0.518159	0.0404427
chr22	26012502	27012502	1000000	MicroC	0.126142	0.328555	0.65162	0.390512	0.115003	0.250125	0.279094	0.142702	0.201753	0.144414	0.206884	0.454545	0.025641	0.48078	0.0788499	0.227522	13	0.642857	0.144826	0.404521	0.478125	0.587774	0.249149	0.429658	0.235767
chr22	26146410	27146410	1000000	MicroC	0.148896	0.220197	0.590155	0.274724	0.0694556	0.289495	0.354188	0.134246	0.0877321	0.0916435	0.142696	0.454545	0.025641	0.502227	0.0793953	0.313215	53	0.5625	0.228191	0.372817	0.392268	0.383208	0.23645	0.593156	0.372294
chr22	26172653	27172653	1000000	MicroC	0.118792	0.187461	0.564392	0.251577	0.0688235	0.323399	0.352514	0.115271	0.0587822	0.0784022	0.110419	0.454545	0.025641	0.779257	0.0793283	0.320385	108	0.5	0.364646	0.383441	0.438333	0.408343	0.249003	0.593156	0.468655
chr22	27301755	28301755	1000000	MicroC	0.00574983	0	0.280143	0.0726799	0.234034	0.0559679	0.0821924	0	0.140267	0.0104069	0.0107052	0.454545	0	0.360628	0.0637381	0.315909	234	0.2	0.527697	0.30279	0.215334	0.315578	0.233782	0.38645	0.352892
chr22	27420133	28420133	1000000	MicroC	0.0285872	0.0705562	0.314346	0.164024	0.261091	0.0198104	0.252218	0.0836143	0.240232	0.049704	0.00665671	0.454545	0	0.630835	0.0774246	0.235236	143	0.2	0.529487	0.254932	0.161389	0.813623	0.206857	0.630955	0.602848
chr22	28242421	29242421	1000000	MicroC	0.000515927	0.131085	0.371798	0.201794	0.0833665	0.000784066	0	0.0870801	0.0540317	0.00584899	0.00460219	0.318182	0.025641	0.571801	0.0649533	0.113791	59	0.285714	0.312615	0.362581	0.237504	0.64283	0.143538	0.686024	0.831978
chr22	28272673	29272673	1000000	MicroC	0	0.114177	0.312448	0.170813	0.125449	0	0.0956769	0.111061	0.0646761	0	0	0.363636	0.025641	0.564429	0.0638361	0.10458	51	0.375	0.310788	0.297025	0.187307	0.759982	0.416149	0.744534	0.739704
chr22	28383571	29383571	1000000	MicroC	0.0522032	0.189828	0.383948	0.190654	0.184111	0.0192427	0.286575	0.141348	0.130997	0.0126949	0.079544	0.5	0.025641	0.525301	0.053963	0.0931043	63	0.454545	0.306542	0.240462	0.161201	0.626897	0.425056	0.590067	0.619476
chr22	28573034	29573034	1000000	MicroC	0.0701956	0.204991	0.370006	0.196375	0.11251	0.0172011	0.33743	0.0886587	0.0890912	0.0560095	0.168792	0.5	0.025641	0.349072	0.0421626	0.140622	73	0.545455	0.485275	0.173617	0.194879	0.528541	0.363777	0.727094	0.540199
chr22	28705895	29705895	1000000	MicroC	0.08367	0.287688	0.4543	0.339719	0.110942	0.0627884	0.297133	0.101999	0.0996706	0.107962	0.102779	0.636364	0.025641	0.420036	0.033214	0.239909	43	0.461538	0.420214	0.204402	0.24692	0.489047	0.169451	0.590067	0.42872
chr22	28806617	29806617	1000000	MicroC	0.103204	0.39173	0.531845	0.47874	0.221253	0.0757037	0.39612	0.124508	0.145327	0.159681	0.13096	0.545455	0	0.297968	0.0171471	0.219696	38	0.692308	0.407774	0.211091	0.26703	0.504786	0.170627	0.603383	0.382055
chr22	28980217	29980217	1000000	MicroC	0.0988237	0.560333	0.690441	0.599253	0.27617	0.108728	0.599268	0.312963	0.172797	0.224338	0.375043	0.681818	0	0.797669	0.0225355	0.225559	171	0.5	0.576936	0.247061	0.375425	0.762713	0.267109	0.543726	0.593916
chr22	29081326	30081326	1000000	MicroC	0.107282	0.288964	0.502609	0.262052	0.288686	0.0903602	0.436287	0.190941	0.222905	0.236273	0.183329	0.545455	0	0.54791	0.0263247	0.205434	286	0.583333	0.728721	0.357648	0.455501		0.334958	0.603383	0.455951
chr22	29267010	30267010	1000000	MicroC	0.0780718	0.170079	0.462492	0.125606	0.34958	0.100161	0.574723	0.27664	0.189212	0.119981	0.0935718	0.636364	0.025641	0.436212	0.0328473	0.128345	665	0.555556	0.289539	0.169099	0.198339	0.713644		0	0.640102
chr22	29826946	30826946	1000000	MicroC	0.0536234	0.443218	0.635404	0.451105	0.224167	0.11954	0.17933	0.418649	0.144756	0.0964879	0.115144	0.545455	0.025641	0.196326	0.0228104	0.141448	665	0.722222	0.289539	0.169099	0.198339	0.713644		0.735953	0.547801
chr22	29856918	30856918	1000000	MicroC	0.0708725	0.496249	0.634539	0.532043	0.213072	0.111205	0.221506	0.41536	0.135557	0.106576	0.146042	0.545455	0.025641	0.215348	0.0234049	0.13073	790	0.647059	0.323563	0.152774	0.1978	0.71882	0.314469	0.55288	0.515644
chr22	29896940	30896940	1000000	MicroC	0.0788822	0.418463	0.572189	0.427	0.228204	0.131349	0.245131	0.434371	0.136979	0.141229	0.115336	0.5	0.025641	0.194494	0.0227945	0.151592	2325	0.733333	0.413622	0.198791	0.253145	0.630699	0.409208	0.55288	0.410562
chr22	29921770	30921770	1000000	MicroC	0.0868026	0.415234	0.561111	0.411847	0.220896	0.132754	0.192288	0.446159	0.126493	0.161153	0.111872	0.5	0.025641	0.209289	0.0198451	0.130483	2308	0.647059	0.413262	0.19909	0.253163	0.630415	0.407113	0.714829	0.557248
chr22	29925622	30925622	1000000	MicroC	0.0826957	0.41201	0.599776	0.403213	0.21874	0.135084	0.211362	0.527113	0.125738	0.164016	0.110013	0.5	0.025641	0.209598	0.0198504	0.132407	2244	0.647059	0.419054	0.200803	0.254991	0.627607	0.394046	0.714829	0.409798
chr22	30005710	31005710	1000000	MicroC	0.082951	0.425252	0.561671	0.42852	0.193226	0.142315	0.402032	0.393403	0.105923	0.20749	0.164131	0.454545	0.025641	0.235901	0.0161837	0.178545	2217	0.705882	0.449355	0.200566	0.246872	0.632503	0.405114	0.735953	0.637297
chr22	30074664	31074664	1000000	MicroC	0.0808026	0.432785	0.565332	0.437178	0.196423	0.142817	0.236522	0.36161	0.0887691	0.152678	0.300777	0.454545	0.025641	0.277445	0.0188779	0.184762	2217	0.8	0.449355	0.200566	0.246872	0.632503	0.405114	0.755568	0.352179
chr22	30107002	31107002	1000000	MicroC	0.0873917	0.400782	0.529915	0.375455	0.176389	0.162059	0.282778	0.487776	0.0584859	0.104791	0.194001	0.454545	0.025641	0.264875	0.0200622	0.199363	2022	0.8	0.438753	0.218077	0.283704	0.625606	0.426246	0.77383	0.574525
chr22	30193781	31193781	1000000	MicroC	0.0429681	0.349266	0.475906	0.372805	0.156071	0.100006	0.252546	0.340828	0.0347775	0.0674882	0.140439	0.545455	0	0.277473	0.0249237	0.275146	2376	0.8125	0.450784	0.235745	0.298357	0.650233	0.407975	0.821768	0.712113
chr22	30468773	31468773	1000000	MicroC	0.0616555	0.259223	0.453884	0.266839	0.164363	0.176582	0.327185	0.216669	0.090432	0.184152	0.135953	0.272727	0	0.320379	0.0380475	0.301865	2380	0.75	0.473277	0.26167	0.304912	0.705647	0.433184	0.649647	0.46925
chr22	30564104	31564104	1000000	MicroC	0.0494123	0.183039	0.385375	0.203469	0.170622	0.193066	0.201684	0.232243	0.0679145	0.115688	0.0631234	0.272727	0	0.306746	0.0550779	0.268988	2380	0.75	0.473045	0.260836	0.303669	0.704509	0.439731	0.529996	0.596337
chr22	30620068	31620068	1000000	MicroC	0.0564198	0.212139	0.358757	0.231215	0.175182	0.164551	0.238726	0.365288	0.0659461	0.103023	0.072968	0.272727	0.025641	0.278274	0.0596573	0.252149	2260	0.75	0.445835	0.27229	0.306257	0.729191	0.429576	0.617203	0.542251
chr22	30622730	31622730	1000000	MicroC	0.0515675	0.211688	0.360527	0.233106	0.185975	0.174442	0.280479	0.274757	0.0711876	0.108492	0.0793552	0.272727	0.025641	0.276299	0.0596218	0.249433	2262	0.75	0.446918	0.271482	0.305618	0.728825	0.428822	0.598648	0.553891
chr22	30640507	31640507	1000000	MicroC	0.0646323	0.234903	0.410657	0.278556	0.18275	0.156659	0.262729	0.233924	0.0677441	0.103971	0.0919022	0.318182	0.025641	0.252837	0.06005	0.239766	2554	0.7	0.500066	0.257161	0.290776	0.666101	0.427206	0.598648	0.404739
chr22	30792533	31792533	1000000	MicroC	0.0619343	0.345513	0.462308	0.398631	0.217922	0.178651	0.370697	0.144771	0.064188	0.15563	0.0644006	0.318182	0.025641	0.789896	0.0909803	0.22062	2548	0.5	0.497913	0.257956	0.29297	0.665637	0.427117	0.686024	0.590319
chr22	30846345	31846345	1000000	MicroC	0.0650149	0.398622	0.504853	0.436447	0.219428	0.215337	0.232054	0.248207	0.0538974	0.19735	0.067669	0.272727	0.025641	0.793002	0.105438	0.257402	2558	0.5	0.496424	0.2559	0.293809	0.665343	0.426529	0.703646	0.364561
chr22	30846776	31846776	1000000	MicroC	0.0651006	0.401013	0.512201	0.441673	0.219052	0.216022	0.229416	0.241502	0.0539125	0.198139	0.068508	0.272727	0.025641	0.792151	0.105438	0.257402	1839	0.5	0.453999	0.244741	0.280427	0.695776	0.430022	0.703646	0.41884
chr22	31250139	32250139	1000000	MicroC	0.0486998	0.346076	0.503423	0.313994	0.116177	0.209696	0.311028	0.221245	0.0318049	0.140679	0.130596	0.272727	0.025641	0.370248	0.108742	0.287977	1671	0.222222	0.389115	0.228282	0.253992	0.66231	0.404517	0.567644	0.470826
chr22	31253866	32253866	1000000	MicroC	0.0470887	0.353378	0.506752	0.326106	0.112453	0.212293	0.289843	0.181222	0.029447	0.139275	0.128919	0.272727	0.025641	0.372516	0.108803	0.294053	1728	0.222222	0.395076	0.218508	0.248365	0.656094	0.401939	0.567644	0.766054
chr22	31444521	32444521	1000000	MicroC	0.0772322	0.34293	0.502071	0.322245	0.126405	0.222371	0.513047	0.39238	0.0451777	0.157175	0.263288	0.272727	0.025641	0.462296	0.0998762	0.396451	1598	0	0.376039	0.213677	0.255463	0.660405	0.399691	0.61113	0.596666
chr22	31539489	32539489	1000000	MicroC	0.118856	0.395899	0.547566	0.378321	0.163591	0.231545	0.348599	0.325845	0.0651037	0.176559	0.381892	0.272727	0.025641	0.446557	0.0965957	0.404144	1598	0	0.376039	0.213677	0.255463	0.660405	0.399691	0.720261	0.604134
chr22	31769380	32769380	1000000	MicroC	0.132577	0.391906	0.567509	0.470024	0.173091	0.162668	0.221935	0.151969	0.201976	0.134343	0.756538	0.272727	0.128205	0.768376	0.199692	0.568252	1130	0	0.445004	0.144291	0.211189	0.621434	0.402583	0.703646	0.550937
chr22	31912247	32912247	1000000	MicroC	0.219658	0.325716	0.534529	0.422653	0.188901	0.136347	0.244321	0.222825	0.400119	0.104224	0.365104	0.272727	0.282051	0.330453	0.191632	0.548094	1054	0.3	0.458322	0.136587	0.200611	0.6687	0.331871	0.630955	0.781966
chr22	32301704	33301704	1000000	MicroC	1	0.903843	0.738929	0.839393	0.316825	0.140019	0.451087	0.465031	1	0.224841	0.366764	0.0909091	0.333333	0.479445	0.205266	0.524379	1028	0.25	0.287908	0.173819	0.268967	0.635547	0.879926	0.790875	0.217127
chr22	32558380	33558380	1000000	MicroC	0.602522	0.988478	0.846281	0.981239	0.520914	0.166862	0.376587	0.601275	0.851859	0.136093	0.450987	0.0454545	0.205128	0.569149	0.207615	0.507985	836	0.222222	0.347832	0.144963	0.265718	0.538052		0.593156	0.225111
chr22	33422840	34422840	1000000	MicroC	0.0224422	0.637739	0.766413	0.593307	0.0453825	0.0349957	0.348301	0.629646	0.0860434	0.0237251	0.0938421	0.0454545	0	0.836163	0.0717587	0.381204	1043	0	0.287106	0.177804	0.273584	0.64732	0.60482	0.00366146	0.652344
chr22	34757451	35757451	1000000	MicroC	0.0879293	0.24794	0.463143	0.340004	0.261272	0.16685	0.157443	0.0856212	0.221053	0.110139	0.0553263	0.681818	0	0.202239	0.128425	0.111802	1148	0.875	0.285961	0.177951	0.270204	0.654876	0.471679	0.6673	0.113241
chr22	34799274	35799274	1000000	MicroC	0.128876	0.286495	0.484007	0.378481	0.298202	0.234626	0.133686	0.109438	0.259538	0.130557	0.0779042	0.727273	0	0.177405	0.141565	0.164491	1584	0.7	0.298842	0.364605	0.412187	0.854742	0.19951	0.720261	0.0788078
chr22	34880360	35880360	1000000	MicroC	0.181197	0.277745	0.451281	0.314835	0.322828	0.288943	0.170784	0.144668	0.343278	0.172736	0.0601209	0.590909	0	0.172449	0.151374	0.22524	1898	0.636364	0.298107	0.391483	0.443855	0.778928	0.268128	0.720261	0.293867
chr22	34900133	35900133	1000000	MicroC	0.19553	0.255243	0.415053	0.292705	0.328994	0.286801	0.187581	0.221785	0.345391	0.170357	0.0612815	0.590909	0	0.173743	0.15465	0.237787	2589	0.636364	0.376599	0.353102	0.457834	0.671701	0.45622	0.703646	0.229133
chr22	35148445	36148445	1000000	MicroC	0.0365999	0.0670217	0.310961	0.0526865	0.187102	0.10664	0.243556	0.0663504	0.180274	0.202187	0.0776674	0.681818	0.025641	0.395834	0.153541	0.185152	2612	0.6875	0.378014	0.335059	0.429801	0.678563	0.470598	0.776336	0.490887
chr22	35739953	36739953	1000000	MicroC	0.105506	0.346998	0.628342	0.466612	0.285434	0.210573	0.405345	0.173321	0.179606	0.266787	0.38487	0.681818	0.025641	0.395073	0.093023	0.625851	2530	0.647059	0.37716	0.322338	0.415101	0.673987	0.475203	0.512833	0.504958
chr22	35888009	36888009	1000000	MicroC	0.133621	0.360752	0.643625	0.534204	0.254525	0.20014	0.527986	0.188775	0.143975	0.141161	0.470592	0.772727	0.025641	0.344182	0.0548297	0.671719	1612	0.8125	0.383574	0.17708	0.322177	0.481019	0.422525	0.512833	0.510166
chr22	36007220	37007220	1000000	MicroC	0.102916	0.282458	0.575757	0.388406	0.207688	0.209207	0.348402	0.153389	0.0617861	0.0670704	0.38735	0.727273	0	0.372371	0.0282388	0.548953	1612	0.8	0.383574	0.17708	0.322177	0.481019	0.422525	0.487919	0.448468
chr22	36413627	37413627	1000000	MicroC	0.0365883	0.388627	0.599548	0.338999	0.220491	0.177041	0.684579	0.481195	0.142712	0.230506	0.408244	0.818182	0	0.462836	0.0511731	0.379404	1780	0.6	0.402179	0.15518	0.303311	0.485322	0.4411	0.169018	0.523506
chr22	36551738	37551738	1000000	MicroC	0.0239355	0.440281	0.61285	0.428103	0.154338	0.178673	0.5452	0.448847	0.127227	0.17849	0.311075	0.636364	0	0.116052	0.0639353	0.249727	1676	0.833333	0.406648	0.148524	0.300762	0.510852	0.426847	0.225964	0.598959
chr22	36699384	37699384	1000000	MicroC	0.0476062	0.430601	0.624555	0.452606	0.115293	0.0905818	0.398089	0.196998	0.0870687	0.112033	0.283196	0.545455	0	0.0896234	0.0783115	0.234537	1539	0.875	0.433168	0.107514	0.293995	0.529462	0.486819	0.490766	0.497085
chr22	36759593	37759593	1000000	MicroC	0.0628624	0.437894	0.651576	0.446588	0.11734	0.091464	0.622685	0.332802	0.0899761	0.105698	0.229938	0.590909	0	0.0821343	0.0790996	0.264937	1699	0.823529	0.416125	0.0549047	0.287584	0.444103	0.429813	0.278271	0.355358
chr22	36927478	37927478	1000000	MicroC	0.115641	0.460582	0.650674	0.478537	0.115508	0.0583368	0.673877	0.274181	0.0943761	0.0528428	0.190935	0.5	0.025641	0.0757527	0.0817	0.235144	1740	0.842105	0.44675	0.0601324	0.303684	0.459723	0.421435	0.432936	0.431966
chr22	37019541	38019541	1000000	MicroC	0.12012	0.476896	0.669876	0.479543	0.0795288	0.0631116	0.463963	0.29932	0.076907	0.0354296	0.202332	0.545455	0.025641	0.0700093	0.095232	0.273779	1748	0.761905	0.459743	0.150521	0.36794	0.575727	0.488664	0.358365	0.560306
chr22	37060479	38060479	1000000	MicroC	0.121331	0.490419	0.65969	0.505817	0.0737338	0.0582806	0.352736	0.265623	0.0671037	0.0358762	0.189886	0.545455	0.025641	0.0574136	0.0992481	0.258422	1830	0.782609	0.433186	0.206691	0.402741	0.604745	0.528132	0.378961	0.636377
chr22	37108724	38108724	1000000	MicroC	0.126289	0.499896	0.660012	0.540482	0.0808103	0.0739651	0.440969	0.227789	0.054662	0.0411131	0.228414	0.5	0.025641	0.0500565	0.104893	0.269445	1884	0.72	0.455774	0.23421	0.421579	0.598226	0.533719	0.378961	0.608714
chr22	37139692	38139692	1000000	MicroC	0.118003	0.459571	0.628527	0.523006	0.102539	0.102671	0.428788	0.15422	0.0567666	0.0548975	0.226183	0.5	0.025641	0.0458042	0.104644	0.264179	1772	0.8	0.398996	0.315478	0.499165	0.643572	0.564602	0.432936	0.553135
chr22	37175635	38175635	1000000	MicroC	0.116095	0.443228	0.634037	0.493695	0.101709	0.117875	0.426204	0.149119	0.0657116	0.0816676	0.230611	0.5	0.025641	0.0470188	0.100696	0.236541	1271	0.782609	0.366422	0.364446	0.5091	0.717437	0.53389	0.378961	0.592473
chr22	37305228	38305228	1000000	MicroC	0.111327	0.550487	0.697571	0.609278	0.0820425	0.117555	0.236996	0.237088	0.0687199	0.188904	0.354068	0.363636	0.025641	0.0395916	0.104597	0.226248	1515	0.782609	0.39566	0.318677	0.506179	0.558977	0.527461	0.558264	0.599272
chr22	37348867	38348867	1000000	MicroC	0.132016	0.635072	0.770804	0.661325	0.0819443	0.157782	0.300351	0.355396	0.0714477	0.218773	0.468703	0.318182	0.025641	0.667995	0.101974	0.221901	1735	0.761905	0.47335	0.257341	0.432632	0.643487	0.461278	0.579033	0.682636
chr22	37349326	38349326	1000000	MicroC	0.132016	0.635072	0.770804	0.661325	0.0819443	0.157782	0.300351	0.355396	0.0714477	0.218773	0.468703	0.318182	0.025641	0.667995	0.101974	0.221901	1480	0.761905	0.404004	0.29422	0.477699	0.585994	0.503658	0.579033	0.682636
chr22	37443049	38443049	1000000	MicroC	0.143662	0.389029	0.563932	0.269847	0.0684138	0.137585	0.234978	0.303207	0.0925684	0.184934	0.248329	0.5	0.0512821	0.65131	0.0871226	0.187141	1672	0.714286	0.462578	0.241747	0.406974	0.633506	0.455799	0.558264	0.635374
chr22	37487421	38487421	1000000	MicroC	0.148262	0.372003	0.601572	0.314467	0.0679044	0.148759	0.254053	0.297779	0.102873	0.192814	0.277124	0.5	0.0512821	0.692783	0.0844331	0.195565	1968	0.65	0.533814	0.258761	0.364203	0.690188	0.370315	0.558264	0.589788
chr22	37611014	38611014	1000000	MicroC	0.158836	0.314515	0.502923	0.226828	0.202437	0.108281	0.268316	0.193816	0.128858	0.149707	0.307097	0.681818	0.0769231	0.517513	0.0757826	0.170516	1585	0.7	0.537375	0.232122	0.335655	0.677415	0.411667	0.558264	0.60338
chr22	37700766	38700766	1000000	MicroC	0.128477	0.252617	0.490749	0.192131	0.315504	0.146306	0.240017	0.308227	0.194445	0.13108	0.142325	0.681818	0.0769231	0.579443	0.064062	0.203439	2286	0.722222	0.395695	0.157212	0.31737	0.592004	0.365418	0.558264	0.581063
chr22	37714777	38714777	1000000	MicroC	0.136327	0.271115	0.554861	0.217517	0.354223	0.143765	0.278353	0.449475	0.207821	0.134147	0.154505	0.727273	0.0769231	0.588095	0.0629303	0.2012	2233	0.722222	0.399652	0.158401	0.324969	0.605264	0.368212	0.630955	0.422072
chr22	37884095	38884095	1000000	MicroC	0.138259	0.270709	0.517075	0.233681	0.364568	0.195409	0.408936	0.348703	0.2317	0.0812811	0.155869	0.681818	0.0769231	0.562847	0.0735801	0.242459	2558	0.6875	0.448735	0.161966	0.325949	0.588984	0.382289	0.630955	0.481882
chr22	37968077	38968077	1000000	MicroC	0.128727	0.181331	0.458195	0.128012	0.421775	0.180884	0.361985	0.514559	0.219987	0.0930469	0.120006	0.727273	0.0769231	0.552924	0.0718348	0.208339	2854	0.8	0.467153	0.177259	0.33762	0.62226	0.44545	0.536237	0.348872
chr22	38070203	39070203	1000000	MicroC	0.0708586	0.097696	0.348033	0.0964995	0.411763	0.175488	0.381547	0.278827	0.172368	0.125766	0.0721965	0.681818	0	0.659008	0.0533166	0.163316	2457	0.615385	0.459353	0.183216	0.326421	0.6185	0.457382	0.579033	0.34689
chr22	38156635	39156635	1000000	MicroC	0.076525	0.129647	0.382243	0.126647	0.389905	0.16236	0.259486	0.111315	0.179628	0.144938	0.0473582	0.772727	0	0.599372	0.0365894	0.108582	2354	0.636364	0.450246	0.201294	0.338126	0.635491	0.426666	0.508419	0.277595
chr22	38201555	39201555	1000000	MicroC	0.0816112	0.142702	0.386556	0.107077	0.365657	0.182171	0.167774	0.180265	0.211585	0.146913	0.0498986	0.681818	0	0.584579	0.0369785	0.105807	1810	0.636364	0.506784	0.177454	0.337242	0.606338	0.414035	0.703646	0.430158
chr22	38205741	39205741	1000000	MicroC	0.0855179	0.147154	0.374787	0.125309	0.405159	0.186101	0.168098	0.216676	0.224874	0.149716	0.0512092	0.681818	0	0.583169	0.0370325	0.109033	2781	0.636364	0.479807	0.157868	0.319062	0.601215	0.432261	0.558264	0.322664
chr22	38294142	39294142	1000000	MicroC	0.135834	0.15966	0.332515	0.102843	0.360826	0.146348	0.190123	0.171468	0.347045	0.144917	0.052108	0.727273	0	0.573685	0.0338844	0.094819	3646	0.692308	0.495567	0.111469	0.286898	0.54849	0.427974	0.6673	0.473422
chr22	38372248	39372248	1000000	MicroC	0.144869	0.140927	0.335888	0.124128	0.341479	0.164064	0.168958	0.1173	0.322756	0.153886	0.0406393	0.590909	0	0.348901	0.0317714	0.111048	1949	0.666667	0.384264	0.0927299	0.233302	0.457961	0.368847	0.80682	0.333642
chr22	38482346	39482346	1000000	MicroC	0.163151	0.169725	0.413119	0.158226	0.340285	0.149827	0.156502	0.37804	0.251778	0.153459	0.0575471	0.5	0	0.349508	0.031675	0.120233	1849	0.642857	0.380589	0.0953248	0.242099	0.465442	0.369246	0.80682	0.446331
chr22	38514256	39514256	1000000	MicroC	0.14328	0.160133	0.423303	0.137608	0.31428	0.128307	0.190086	0.33927	0.208113	0.156477	0.0683339	0.454545	0	0.364033	0.0316365	0.125837	1897	0.583333	0.356367	0.104401	0.229616	0.468951	0.363072	0.790875	0.519184
chr22	38521112	39521112	1000000	MicroC	0.13848	0.162117	0.411146	0.131988	0.306218	0.128299	0.188126	0.336912	0.195106	0.160134	0.0729994	0.454545	0	0.370763	0.0315168	0.133248	1812	0.583333	0.37292	0.10167	0.238606	0.470126	0.358493	0.790875	0.627444
chr22	38540603	39540603	1000000	MicroC	0.134458	0.177986	0.40405	0.142933	0.298189	0.126062	0.256555	0.278913	0.173784	0.174079	0.0756649	0.454545	0.025641	0.375073	0.0314624	0.144226	1941	0.642857	0.357863	0.104528	0.231103	0.46873	0.360488	0.790875	0.762209
chr22	38652679	39652679	1000000	MicroC	0.106415	0.312154	0.46721	0.293888	0.174128	0.0823107	0.383438	0.312744	0.106042	0.233101	0.149307	0.363636	0.025641	0.364861	0.0418777	0.217299	2091	0.5625	0.367216	0.117518	0.23137	0.463054	0.358494	0.727094	0.666459
chr22	38820388	39820388	1000000	MicroC	0.119551	0.336475	0.49941	0.278178	0.292065	0.07552	0.182033	0.5698	0.156548	0.252475	0.382712	0.363636	0.025641	0.318856	0.0518669	0.224392	2109	0.5	0.358593	0.11874	0.236828	0.451056	0.369703	0.647369	0.642813
chr22	38957011	39957011	1000000	MicroC	0.150027	0.433777	0.531409	0.398354	0.47187	0.091134	0.352544	0.374944	0.376079	0.337871	0.965961	0.272727	0.025641	0.337877	0.0396678	0.14596	2091	0.428571	0.357957	0.11953	0.227776	0.46487	0.400463	0.567644	0.39079
chr22	38999431	39999431	1000000	MicroC	0.15512	0.378633	0.503177	0.312519	0.475011	0.0789667	0.326262	0.418011	0.49647	0.400684	0.811256	0.318182	0.025641	0.350431	0.0386942	0.159516	2113	0.5	0.396548	0.133038	0.239601	0.497086	0.396589	0.543726	0.63105
chr22	39070752	40070752	1000000	MicroC	0.171925	0.260096	0.421382	0.2377	0.477623	0.0737635	0.260431	0.139441	0.596486	0.412104	0.897502	0.409091	0.0512821	0.150227	0.0398596	0.173169	2061	0.428571	0.387052	0.129982	0.219681	0.478188	0.367724	0.432936	0.466571
chr22	39375288	40375288	1000000	MicroC	0.186042	0.376024	0.614398	0.350224	0.624257	0.0871943	0.447872	0.286409	0.646443	0.319855	0.38782	0.454545	0.0769231	0.227624	0.0336376	0.268723	2039	0.4	0.373042	0.118037	0.225355	0.479329	0.398998	0.402499	0.347091
chr22	39494953	40494953	1000000	MicroC	0.171256	0.267666	0.639949	0.23107	0.586375	0.119094	0.276218	0.293896	0.449285	0.236817	0.156533	0.5	0.0769231	0.211149	0.027935	0.381738	2024	0.25	0.362936	0.112333	0.219564	0.481863	0.409375	0.369807	0.159835
chr22	39544816	40544816	1000000	MicroC	0.117074	0.186036	0.615471	0.164267	0.535816	0.0666212	0.277263	0.348693	0.351953	0.224028	0.0547793	0.545455	0.0512821	0.316003	0.0315791	0.426285	2022	0.25	0.362241	0.112234	0.219107	0.481827	0.40692	0.278271	0.0697571
chr22	39846460	40846460	1000000	MicroC	0.0703983	0.328844	0.633491	0.418091	0.144423	0.144546	0.442023	0.184663	0.0688286	0.159922	0.498158	0.545455	0.0512821	0.52656	0.0168673	0.401087	1978	0.363636	0.354994	0.114796	0.214359	0.475341	0.405074	0.225964	0.21211
chr22	39846528	40846528	1000000	MicroC	0.0703983	0.328844	0.633491	0.418091	0.144423	0.144546	0.442023	0.184663	0.0688286	0.159922	0.498158	0.545455	0.0512821	0.52656	0.0168673	0.401087	1665	0.363636	0.383066	0.109861	0.223969	0.506514	0.458302	0.225964	0.21211
chr22	40356638	41356638	1000000	MicroC	0.0777415	0.316174	0.55386	0.320633	0.211938	0.117254	0.291258	0.192956	0.114135	0.141643	0.176133	0.363636	0	0.5437	0.0291851	0.375914	1705	0.277778	0.388693	0.103548	0.222051	0.535293	0.488709	0.644416	0.654559
chr22	40575238	41575238	1000000	MicroC	0.124618	0.49409	0.659403	0.55741	0.292846	0.166433	0.469903	0.225571	0.21725	0.186298	0.216678	0.318182	0	0.601072	0.0188932	0.207966	1707	0.35	0.3877	0.102382	0.220153	0.535977	0.483225	0.744534	0.738626
chr22	40592591	41592591	1000000	MicroC	0.12443	0.497318	0.673889	0.565782	0.290468	0.154365	0.539102	0.190945	0.227278	0.180084	0.22533	0.363636	0	0.605519	0.0191943	0.195129	1401	0.318182	0.335614	0.136662	0.266346	0.591945	0.387936	0.821768	0.716857
chr22	40728499	41728499	1000000	MicroC	0.127344	0.472721	0.631224	0.513815	0.308183	0.113279	0.559583	0.324579	0.19788	0.176641	0.277884	0.181818	0	0.506951	0.0186982	0.178051	1403	0.578947	0.336219	0.137112	0.267918	0.589863	0.389725	0.899002	0.470591
chr22	40867332	41867332	1000000	MicroC	0.11831	0.439317	0.592463	0.45058	0.224111	0.162691	0.419849	0.284368	0.156038	0.192238	0.233001	0.227273	0	0.445237	0.00887874	0.151008	1758	0.6875	0.324422	0.166853	0.32705	0.571888	0.440061	0.835811	0.461438
chr22	40946800	41946800	1000000	MicroC	0.141217	0.47673	0.64574	0.529968	0.239288	0.200556	0.273281	0.212588	0.136161	0.151105	0.444232	0.318182	0	0.458651	0.0103346	0.172036	1712	0.666667	0.335591	0.149318	0.311785	0.540858	0.405312	0.821768	0.356633
chr22	40968691	41968691	1000000	MicroC	0.127464	0.472371	0.665686	0.525798	0.291339	0.233754	0.409802	0.196505	0.136968	0.126574	0.517758	0.272727	0	0.448068	0.0102695	0.175048	1655	0.625	0.449213	0.105155	0.283462	0.461344	0.420716	0.899002	0.48464
chr22	41061009	42061009	1000000	MicroC	0.125188	0.441498	0.623216	0.50981	0.289588	0.26539	0.381791	0.193256	0.11394	0.1195	0.492352	0.318182	0	0.425206	0.0118117	0.199976	2306	0.666667	0.458357	0.0966503	0.286122	0.337523	0.409043	0.686024	0.501218
chr22	41089870	42089870	1000000	MicroC	0.118466	0.386688	0.570365	0.413124	0.275781	0.287623	0.504809	0.227958	0.111121	0.11997	0.279362	0.318182	0	0.42677	0.0110728	0.200766	1215	0.588235	0.393616	0.257854	0.468238	0.499686	0.468121	0.61113	0.375381
chr22	41121162	42121162	1000000	MicroC	0.104336	0.367308	0.5447	0.395535	0.250016	0.26033	0.396681	0.219418	0.109245	0.111596	0.211897	0.409091	0	0.433214	0.0106663	0.21008	2176	0.588235	0.467336	0.155096	0.356079	0.527395	0.437413	0.703646	0.278682
chr22	41300678	42300678	1000000	MicroC	0.0790281	0.300053	0.53132	0.320524	0.229295	0.234588	0.26389	0.325528	0.0967765	0.0762922	0.36874	0.454545	0.025641	0.428015	0.0111375	0.264597	1059	0.705882	0.343779	0.471279	0.749161	0.530122	0.626678	0.61113	0.441666
chr22	41333078	42333078	1000000	MicroC	0.0847141	0.265858	0.524104	0.273172	0.276958	0.218197	0.281031	0.298995	0.125958	0.0683455	0.283479	0.454545	0.025641	0.421006	0.0193885	0.276838	1275	0.705882	0.424123	0.30288	0.470458	0.620893	0.374782	0.536237	0.407788
chr22	41426805	42426805	1000000	MicroC	0.0725102	0.150183	0.468528	0.170536	0.399788	0.145879	0.188012	0.16778	0.254186	0.0586699	0.0713197	0.5	0.025641	0.491956	0.0288197	0.303196	1364	0.625	0.445061	0.284471	0.461725	0.608544	0.395681	0.461343	0.463351
chr22	41447151	42447151	1000000	MicroC	0.0766458	0.129555	0.383983	0.125158	0.440123	0.136765	0.136173	0.253571	0.308966	0.0549356	0.06306	0.545455	0.0769231	0.141909	0.0313434	0.313571	1653	0.647059	0.438059	0.249892	0.422699	0.572523	0.428471	0.432936	0.487237
chr22	41574247	42574247	1000000	MicroC	0.125031	0.229936	0.484392	0.255569	0.55926	0.135975	0.17746	0.183811	0.310877	0.0678775	0.090311	0.636364	0.0769231	0.302935	0.0399302	0.328297	1675	0.538462	0.428383	0.237589	0.404891	0.582156	0.432822	0.518159	0.435128
chr22	41590883	42590883	1000000	MicroC	0.115356	0.207539	0.426201	0.233412	0.545152	0.12018	0.174348	0.207229	0.289077	0.0750085	0.0854105	0.681818	0.0769231	0.314918	0.0391697	0.323318	3134	0.538462	0.460766	0.1027	0.308112	0.519803	0.467537	0.461343	0.757192
chr22	41608952	42608952	1000000	MicroC	0.122013	0.211401	0.438027	0.236547	0.522698	0.120842	0.176311	0.233627	0.282777	0.0834615	0.0986167	0.681818	0.0769231	0.319069	0.0392093	0.326079	4042	0.538462	0.613106	0.148325	0.367024	0.521485	0.602219	0.408193	0.617159
chr22	41843615	42843615	1000000	MicroC	0.275864	0.245387	0.44357	0.259136	0.426683	0.116276	0.333059	0.182677	0.297236	0.0814846	0.206137	0.727273	0.0769231	0.203799	0.0454139	0.365423	3984	0.333333	0.595936	0.212373	0.389319	0.531296	0.54846	0.487919	0.300892
chr22	41869289	42869289	1000000	MicroC	0.276573	0.245603	0.447879	0.251305	0.440568	0.118311	0.244213	0.176783	0.307408	0.0866999	0.219193	0.772727	0.0769231	0.199001	0.0485335	0.389506	3702	0.4	0.525844	0.241343	0.358043	0.605519	0.492819	0.408193	0.260179
chr22	42065329	43065329	1000000	MicroC	0.212044	0.297594	0.580034	0.365655	0.369382	0.0894028	0.476799	0.257233	0.237339	0.0579075	0.468264	0.772727	0.0512821	0.13429	0.0493908	0.460732	1819	0.5	0.43434	0.320131	0.359791	0.720583	0.349765	0.543726	0
chr22	42082000	43082000	1000000	MicroC	0.206231	0.305582	0.593037	0.404706	0.388889	0.101634	0.436664	0.145561	0.235693	0.0565239	0.549906	0.818182	0.0512821	0.13972	0.0495193	0.471605	1879	0.5	0.396076	0.331102	0.369771	0.709156	0.431107	0.543726	0.045277
chr22	42115243	43115243	1000000	MicroC	0.19795	0.283529	0.564232	0.358558	0.375494	0.113689	0.406616	0.230461	0.239419	0.0529463	0.979648	0.772727	0.025641	0.136439	0.0487272	0.505569	2189	0.5	0.440893	0.306834	0.358163	0.66666	0.469935	0.358365	0.0414681
chr22	42220869	43220869	1000000	MicroC	0.230273	0.268637	0.577669	0.369778	0.416377	0.171297	0.532422	0.0514487	0.292292	0.0612529	0.278817	0.636364	0	0.332363	0.0503234	0.455694	2258	0.222222	0.45082	0.278238	0.327432	0.629372	0.515254	0.543726	0.127228
chr22	42277295	43277295	1000000	MicroC	0.260209	0.308671	0.655533	0.414629	0.444617	0.149897	0.529992	0.144084	0.3326	0.0773628	0.31269	0.681818	0	0.315722	0.0578955	0.526858	2413	0.454545	0.528456	0.240653	0.329959	0.559895	0.586123	0.626109	0.178911
chr22	42515148	43515148	1000000	MicroC	0.429873	0.578583	0.772827	0.634783	0.383541	0.328592	0.650082	0.238305	0.502366	0.497099	0.938032	0.727273	0.025641	0.667176	0.0825114	0.579176	2624	0.545455	0.544388	0.234716	0.323701	0.552101	0.597235	0.487919	0.244206
chr22	42610749	43610749	1000000	MicroC	0.36318	0.453405	0.736621	0.485711	0.40189	0.422783	0.720256	0.236449	0.725696	0.634467	0.648995	0.5	0.025641	0.632313	0.1024	0.533885	2597	0.545455	0.533168	0.225357	0.319631	0.54897	0.606307	0.435599	0.262958
chr22	42651546	43651546	1000000	MicroC	0.344965	0.517694	0.780344	0.545459	0.395451	0.383686	0.94972	0.267904	0.754323	0.638244	0.531373	0.454545	0.025641	0.638415	0.110665	0.5052	2544	0.555556	0.538885	0.221033	0.320702	0.542619	0.620811	0.487919	0.0116556
chr22	42687133	43687133	1000000	MicroC	0.299898	0.548237	0.764504	0.555049	0.396576	0.366367	0.993125	0.380745	0.733035	0.608382	0.46632	0.454545	0.025641	0.636335	0.115253	0.462453	2531	0.555556	0.53133	0.2193	0.32381	0.548092	0.620124	0.328468	0.0866676
chr22	42843371	43843371	1000000	MicroC	0.33644	0.433359	0.67324	0.381493	0.342511	0.259729	0.635736	0.14492	0.564226	0.40943	0.799902	0.5	0.025641	0.573014	0.12544	0.361376	2558	0.454545	0.541089	0.21744	0.326493	0.557519	0.613233	0.378961	0.395357
chr22	43362512	44362512	1000000	MicroC	0.149447	0.301004	0.558181	0.345652	0.228083	0.215803	0.24051	0.299589	0.282963	0.19789	0.308206	0.727273	0.025641	0.665051	0.11865	0.385369	2381	0.375	0.533638	0.198738	0.333009	0.510546	0.596991	0.435599	0.354756
chr22	43423791	44423791	1000000	MicroC	0.0651969	0.193641	0.517327	0.295643	0.191301	0.164824	0.0976554	0.0572587	0.225696	0.114067	0.0929571	0.681818	0	0.722679	0.113707	0.376245	2256	0.375	0.541309	0.190266	0.330684	0.477935	0.558996	0.512833	0.137844
chr22	43499210	44499210	1000000	MicroC	0.0636778	0.145896	0.472453	0.240121	0.104398	0.0851807	0.0666959	0.100605	0.125766	0.0361125	0.0603796	0.727273	0	0.941799	0.0933907	0.355453	2256	0.375	0.541309	0.190266	0.330684	0.477935	0.558996	0.536237	0.2485
chr22	43812950	44812950	1000000	MicroC	0.0985403	0.226293	0.460488	0.217568	0.136479	0.251801	0.328163	0.293547	0.163835	0.225765	0.116563	0.772727	0	0.0256417	0.06817	0.521147	2342	0.4375	0.550904	0.172528	0.318793	0.436167	0.575926	0.647369	0.486536
chr22	43998232	44998232	1000000	MicroC	0.0977582	0.146881	0.483875	0.221986	0.139047	0.319602	0.116557	0.119186	0.227006	0.178836	0.126938	0.636364	0	0.252492	0.10556	0.61895	2352	0.4	0.544465	0.165493	0.316015	0.420506	0.529931	0.536237	0.395357
chr22	44252557	45252557	1000000	MicroC	0.0946732	0.373561	0.657505	0.397395	0.297121	0.397611	0.322049	0.112243	0.194697	0.236128	0.984472	0.727273	0	0.682222	0.109526	0.639924	2434	0.615385	0.548828	0.159421	0.313266	0.442603	0.512272	0.543726	0.368108
chr22	44503618	45503618	1000000	MicroC	0.179104	0.508205	0.728523	0.473798	0.580027	0.692474	0.52254	0.300867	0.509828	0.684872	0.330931	0.727273	0	0.553652	0.111038	0.766895	2055	0.461538	0.534933	0.144648	0.296936	0.473838	0.455689	0.567644	0.402671
chr22	44510004	45510004	1000000	MicroC	0.182212	0.529406	0.76911	0.50218	0.589623	0.694282	0.565254	0.337352	0.524241	0.70441	0.337967	0.727273	0	0.549942	0.111346	0.767243	2061	0.533333	0.542078	0.146215	0.308814	0.474806	0.452697	0.543726	0.517351
chr22	44663810	45663810	1000000	MicroC	0.207566	0.673341	0.779228	0.664642	0.584497	0.622398	0.379435	0.358308	0.569734	0.823782	0.522679	0.636364	0	0.598004	0.109063	0.724162	1758	0.647059	0.510003	0.163138	0.29143	0.462845	0.453169	0.543726	0.351278
chr22	44663924	45663924	1000000	MicroC	0.207566	0.673341	0.779228	0.664642	0.584497	0.622398	0.379435	0.358308	0.569734	0.823782	0.522679	0.636364	0	0.598004	0.109063	0.724162	1741	0.647059	0.490916	0.152864	0.290962	0.443832	0.448156	0.543726	0.351278
chr22	45002237	46002237	1000000	MicroC	0.061551	0.173712	0.414566	0.18187	0.508038	0.309777	0.153683	0.165502	0.212834	0.242148	0.0551058	0.772727	0	0.207056	0.0955549	0.537523	1951	0.5	0.518021	0.164653	0.297767	0.461554	0.436944	0.432936	0.667136
chr22	45157018	46157018	1000000	MicroC	0.130002	0.258854	0.498598	0.287151	0.715168	0.373891	0.117323	0.161534	0.459423	0.304909	0.158386	0.863636	0	0.216945	0.104267	0.438422	2048	0.473684	0.511914	0.164274	0.302243	0.501929	0.433898	0.328468	0.512309
chr22	45544852	46544852	1000000	MicroC	0.150485	0.303037	0.497359	0.29531	0.64409	0.422686	0.37452	0.0923774	0.494474	0.599244	0.28216	0.590909	0	0.16903	0.129954	0.595606	2013	0.538462	0.497941	0.171612	0.303023	0.543171	0.419562	0.126663	0.599092
chr22	45553868	46553868	1000000	MicroC	0.149068	0.29631	0.524463	0.290968	0.636897	0.419675	0.3084	0.0309941	0.486572	0.592912	0.249977	0.590909	0	0.167816	0.128072	0.593672	2000	0.6	0.494244	0.17366	0.306906	0.549525	0.417953	0.16177	0.446401
chr22	45796869	46796869	1000000	MicroC	0.110369	0.374669	0.623599	0.398394	0.406926	0.337055	0.442184	0.0969051	0.203704	0.353139	0.243394	0.636364	0	0.104007	0.130292	0.655752	2100	0.769231	0.493592	0.185112	0.310901	0.608706	0.425575	0.328468	0.320228
chr22	46037619	47037619	1000000	MicroC	0.0794163	0.461466	0.674325	0.479539	0.39703	0.476925	0.416263	0.215848	0.277756	0.4538	0.206603	0.545455	0	0.0995225	0.116338	0.608933	2453	0.6	0.473137	0.177483	0.294915	0.593154	0.476554	0.358365	0.358748
chr22	46238251	47238251	1000000	MicroC	0.112976	0.491657	0.710396	0.495124	0.182447	0.381879	0.390121	0.345161	0.242432	0.388964	0.558112	0.272727	0	0.137965	0.107052	0.470806	2411	0.6	0.450462	0.194947	0.307385	0.601141	0.523377	0.461343	0.41009
chr22	46262563	47262563	1000000	MicroC	0.16752	0.528048	0.757258	0.556032	0.209719	0.323468	0.34906	0.221764	0.267104	0.381426	0.634663	0.272727	0	0.144339	0.107555	0.437674	2303	0.6	0.428894	0.199507	0.309589	0.615112	0.514489	0.487919	0.288893
chr22	47989552	48989552	1000000	MicroC	0.197324	0.953352	1	0.944055	0.48229	0.65438	0.467991	0.748499	0.405833	0.665697	0.743697	0.318182	0.333333	1	0.348884	0.74379	2337	0	0.426898	0.199892	0.305554	0.611851	0.513021	0.225964	0.522354
chr22	49327872	50327872	1000000	MicroC	0.137487	0.53056	0.81404	0.589654	0.438623	0.564993	0.587971	0.142427	0.469883	0.349765	0.206651	0.363636	0.205128	0.375956	0.174851	0.688113	2493	0.461538	0.439159	0.209459	0.321488	0.612031	0.503044	0.12212	0.0326796
chr22	49353843	50353843	1000000	MicroC	0.159824	0.563085	0.828773	0.609582	0.43496	0.557583	0.568255	0.195842	0.422317	0.326773	0.271098	0.409091	0.205128	0.373895	0.169617	0.699026	2504	0.533333	0.468855	0.254161	0.374305	0.666984	0.514879	0.16177	0.219246
chr22	49418166	50418166	1000000	MicroC	0.177676	0.578932	0.796693	0.606454	0.564503	0.636924	0.421332	0.193527	0.396844	0.32323	0.346554	0.409091	0.205128	0.368493	0.155482	0.733054	2334	0.533333	0.442501	0.29665	0.400691	0.734654	0.542083	0.16177	0.168263
chr22	49589878	50589878	1000000	MicroC	0.207821	0.489113	0.706108	0.493658	0.475349	0.462711	0.618111	0.391574	0.225998	0.330531	0.259381	0.363636	0.102564	0.406269	0.122063	0.781308	2174	0.666667	0.428112	0.304127	0.41017	0.689027	0.518261	0.328468	0.385396
chr22	49701010	50701010	1000000	MicroC	0.20332	0.56375	0.699294	0.562523	0.427245	0.32461	0.644573	0.319227	0.201041	0.450244	0.312752	0.409091	0	0.502629	0.104414	0.622695	2193	0.611111	0.426339	0.296191	0.422512	0.64832	0.495376	0.461343	0.63283
chr22	49745022	50745022	1000000	MicroC	0.213794	0.592085	0.731546	0.61064	0.431055	0.348339	0.633647	0.227206	0.227713	0.457922	0.314361	0.5	0	0.50688	0.101998	0.591664	3008	0.611111	0.422442	0.294001	0.407912	0.612462	0.478082	0.408193	0.984221
chr22	49751404	50751404	1000000	MicroC	0.197802	0.563678	0.687535	0.576484	0.424387	0.336935	0.601835	0.360079	0.227692	0.444836	0.295314	0.5	0	0.50867	0.101022	0.578483	2934	0.611111	0.412328	0.266651	0.402589	0.615938	0.428008	0.512833	0.78963
chr22	49761715	50761715	1000000	MicroC	0.191811	0.484021	0.662187	0.366089	0.42242	0.326234	0.590414	0.24516	0.224521	0.443604	0.267307	0.5	0	0.495495	0.101699	0.552535	2820	0.611111	0.386847	0.245321	0.391952	0.598409	0.422614	0.435599	0.85041
chr22	49770766	50770766	1000000	MicroC	0.208084	0.482714	0.650596	0.352211	0.410677	0.302629	0.626291	0.461593	0.227117	0.426229	0.270273	0.545455	0	0.484256	0.101125	0.52949	2422	0.555556	0.397457	0.222675	0.379019	0.594054	0.432008	0.435599	0.67698
chr22	49807645	50807645	1000000	MicroC	0.198902	0.353278	0.564635	0.217078	0.68073	0.317029	0.525805	0.297892	0.234961	0.348521	0.228212	0.636364	0	0.442361	0.101934	0.483309	2693	0.555556	0.401985	0.120919	0.317391	0.550346	0.539921	0.487919	0.85904
chr21	13857778	23857778	10000000	MicroC	0.532086	0.849118	0.948612	0.841432	0.545441	0.803	0.660764	0.386427	0.715579	0.588305	0.86287	0.375	0.0405405	1	0.74392	0.276062	1552	0	0.00995883	0.414839	0	0.524519	0.438632	0.166041	0.174935
chr21	18423777	28423777	10000000	MicroC	0.759939	1	1	1	0.666468	0.685482	0.465649	0.62323	0.57932	0.952861	0.984869	0.125	0.162162	0.0855038	0.345816	0.76434	1523	0.274218	0	0.426096	0.00304074	0.522455	0.450073	0	0.192319
chr21	20361820	30361820	10000000	MicroC	1	0.846124	0.918908	0.897317	0.598479	0.453761	0.367804	0.507371	0.560707	0.709933	0.978342	0.25	0.189189	0.0512786	0.61855	0.769528	1663	0.471643	0.125847	0.435632	0.0251383	0.540907	0.475983	0.280992	0.0221057
chr21	20607516	30607516	10000000	MicroC	0.980454	0.828308	0.919894	0.905132	0.509056	0.389235	0.413	0.469697	0.564249	0.71931	0.912221	0.25	0.189189	0.0571167	0.700575	0.867335	1756	0.543539	0.170944	0.437777	0.02637	0.540066	0.471534	0.308184	0.0304284
chr21	20639257	30639257	10000000	MicroC	0.955539	0.811009	0.904842	0.885344	0.502856	0.383707	0.419822	0.370747	0.560645	0.718109	0.885374	0.25	0.189189	0.0582395	0.708421	0.876463	1670	0.543539	0.164698	0.448304	0.068174	0.562676	0.454366	0.308184	0.191192
chr21	20734569	30734569	10000000	MicroC	0.949772	0.804666	0.894799	0.886747	0.484736	0.394949	0.421415	0.405083	0.566464	0.723789	0.886442	0.25	0.189189	0.0604496	0.746305	0.931501	1679	0.543539	0.154566	0.448572	0.0604231	0.555956	0.443782	0.240203	0
chr21	21573285	31573285	10000000	MicroC	0.749175	0.713657	0.870099	0.860513	0.477822	0.41973	0.329089	0.294005	0.489829	0.681531	0.92458	0.25	0.162162	0.0506526	0.958895	0.918048	1876	0.447794	0.1535	0.455368	0.0944803	0.569956	0.442554	0.140496	0.0623983
chr21	21845408	31845408	10000000	MicroC	0.677203	0.654114	0.840211	0.763547	0.508446	0.399839	0.285861	0.351592	0.528976	0.662069	0.951859	0.25	0.148649	0.0469181	0.973592	0.935972	1740	0.438202	0.141414	0.473448	0.144212	0.557113	0.382608	0.106583	0.244164
chr21	21967087	31967087	10000000	MicroC	0.641836	0.641758	0.824089	0.752182	0.50577	0.406486	0.312942	0.439173	0.534141	0.655715	0.969259	0.375	0.135135	0.0460025	1	0.927985	1793	0.438202	0.225988	0.485522	0.160024	0.551708	0.399419	0.106583	0.113119
chr21	23992955	33992955	10000000	MicroC	0.722883	0.721519	0.828612	0.832754	0.616867	0.469104	0.573712	0.494332	0.708399	0.954222	1	0.875	0.0810811	0.546204	0.984207	0.811248	1885	0.543539	0.331802	0.521926	0.220592	0.551575	0.427018	0.469934	0.0920934
chr21	24019359	34019359	10000000	MicroC	0.729691	0.735143	0.828701	0.838993	0.617329	0.468972	0.575145	0.652018	0.711823	0.960049	0.988941	0.875	0.0810811	0.542718	0.981422	0.816424	2521	0.543539	0.350274	0.531242	0.243548	0.550784	0.439769	0.469934	0.314154
chr21	24024628	34024628	10000000	MicroC	0.735417	0.739733	0.84284	0.856899	0.618483	0.470299	0.586312	0.587767	0.715556	0.965746	0.998395	0.875	0.0810811	0.541292	0.978561	0.816681	2775	0.575663	0.422611	0.53819	0.267259	0.590649	0.4282	0.469934	0.261993
chr21	24073796	34073796	10000000	MicroC	0.723351	0.723716	0.83254	0.829334	0.619332	0.474064	0.669918	0.572868	0.7245	0.972971	0.990373	0.875	0.0810811	0.535652	0.975479	0.82084	2746	0.575663	0.400816	0.539036	0.261644	0.592367	0.431191	0.469934	0.173715
chr21	24077470	34077470	10000000	MicroC	0.723351	0.723716	0.83254	0.829334	0.619332	0.474064	0.669918	0.572868	0.7245	0.972971	0.990373	0.875	0.0810811	0.535652	0.975479	0.82084	2773	0.575663	0.399886	0.542907	0.277039	0.589197	0.431758	0.469934	0.173715
chr21	24194070	34194070	10000000	MicroC	0.728054	0.736344	0.839241	0.841854	0.616826	0.487153	0.645644	0.646654	0.752811	1	0.98478	0.875	0.0810811	0.520746	0.958339	0.830478	2566	0.575663	0.500866	0.571905	0.324619	0.6285	0.477185	0.469934	0.301009
chr21	26559976	36559976	10000000	MicroC	0.786337	0.782498	0.717891	0.932262	0.569774	0.321086	0.182083	0.108048	0.930038	0.87628	0.509903	1	0.0405405	0.349395	0.843281	0.908993	2593	0.627062	0.506197	0.563824	0.30592	0.644498	0.470885	0.561983	0.300682
chr21	26732117	36732117	10000000	MicroC	0.746592	0.75082	0.709809	0.882464	0.576221	0.341729	0.112432	0	0.891704	0.840326	0.431951	1	0.0675676	0.333949	0.818446	0.945545	2610	0.627062	0.562049	0.564562	0.319947	0.738807	0.537719	0.561983	0.228999
chr21	26873019	36873019	10000000	MicroC	0.7408	0.795772	0.727045	0.927115	0.579129	0.333947	0.314366	0.0582182	0.843434	0.754406	0.469651	1	0.0675676	0.583414	0.80552	0.913848	2642	0.586677	0.599477	0.565598	0.318167	0.740859	0.564588	0.580112	0.338122
chr21	27279048	37279048	10000000	MicroC	0.777989	0.790477	0.729962	0.921545	0.515083	0.278653	0.253815	0.0824928	0.753462	0.586394	0.518639	1	0.0675676	0.589063	0.789102	0.861469	2786	0.586677	0.583929	0.562978	0.297486	0.741521	0.573964	0.597107	0.36684
chr21	27393011	37393011	10000000	MicroC	0.790521	0.777291	0.714359	0.892517	0.499817	0.268289	0.296823	0.136807	0.721655	0.589668	0.509104	1	0.0675676	0.589679	0.786247	0.834048	2495	0.586677	0.584191	0.561379	0.251644	0.740989	0.566319	0.597107	0.379974
chr21	27612602	37612602	10000000	MicroC	0.753882	0.73595	0.697042	0.853028	0.496904	0.276903	0.380079	0.334111	0.720948	0.545595	0.529135	1	0.0675676	0.587111	0.778491	0.799563	2517	0.586677	0.590194	0.627217	0.31524	0.803454	0.562741	0.613073	0.280601
chr21	27612864	37612864	10000000	MicroC	0.753882	0.73595	0.697042	0.853028	0.496904	0.276903	0.380079	0.334111	0.720948	0.545595	0.529135	1	0.0675676	0.587111	0.778491	0.799563	2552	0.586677	0.636506	0.573866	0.252914	0.769292	0.558768	0.613073	0.280601
chr21	27728039	37728039	10000000	MicroC	0.740838	0.718519	0.691725	0.831446	0.483736	0.272944	0.36602	0.208119	0.662503	0.531673	0.522022	0.75	0.0675676	0.587392	0.778479	0.802059	2512	0.570991	0.556468	0.671108	0.357523	0.828429	0.573931	0.580112	0.223694
chr21	27771791	37771791	10000000	MicroC	0.73858	0.72081	0.705822	0.831947	0.489618	0.278379	0.386226	0.362026	0.671892	0.528562	0.546073	0.75	0.0675676	0.588887	0.779498	0.808779	2260	0.624555	0.531194	0.690229	0.390218	0.840128	0.566422	0.597107	0.245485
chr21	28266366	38266366	10000000	MicroC	0.673265	0.783163	0.74	0.965058	0.467251	0.235685	0.497981	0.308422	0.603131	0.450674	0.649784	0.625	0.0675676	0.57764	0.797894	0.829971	2064	0.683475	0.482369	0.70589	0.410929	0.848746	0.55718	0.613073	0.186822
chr21	28403412	38403412	10000000	MicroC	0.663377	0.749952	0.749731	0.937242	0.437585	0.208631	0.463408	0.461794	0.574757	0.407409	0.582223	0.625	0.0675676	0.579624	0.794699	0.797767	2006	0.565634	0.373262	0.752503	0.468792	0.871568	0.459046	0.53125	0.314412
chr21	28491715	38491715	10000000	MicroC	0.615248	0.720779	0.72838	0.90767	0.439997	0.198739	0.494396	0.561384	0.588861	0.387301	0.546002	0.625	0.0675676	0.581368	0.795957	0.791968	1649	0.624555	0.265942	0.786095	0.531704	0.810285	0.589513	0.613073	0.243915
chr21	28543037	38543037	10000000	MicroC	0.610201	0.708629	0.728937	0.89026	0.432444	0.200092	0.459362	0.470493	0.564215	0.3929	0.519418	0.625	0.0675676	0.581634	0.795169	0.785534	1225	0.624555	0.288201	0.734139	0.424594	0.832218	0.578131	0.613073	0.198562
chr21	28543490	38543490	10000000	MicroC	0.606988	0.709106	0.729008	0.891042	0.431234	0.200228	0.446538	0.466942	0.561875	0.390592	0.521445	0.625	0.0675676	0.582246	0.795169	0.785534	1310	0.624555	0.261236	0.768217	0.47618	0.835086	0.595711	0.613073	0.228605
chr21	28588705	38588705	10000000	MicroC	0.578509	0.719524	0.733386	0.917809	0.430227	0.198402	0.481361	0.469298	0.573928	0.378722	0.556019	0.625	0.0675676	0.5825	0.794841	0.776418	2654	0.624555	0.435802	0.654721	0.28424	0.687925	0.554917	0.628099	0.233595
chr21	28642399	38642399	10000000	MicroC	0.558654	0.670182	0.708378	0.80706	0.414353	0.189269	0.424636	0.55088	0.558934	0.369778	0.449547	0.625	0.0675676	0.582496	0.796146	0.770198	1976	0.624555	0.345905	0.715458	0.352432	0.699704	0.558617	0.485349	0.300682
chr21	28915533	38915533	10000000	MicroC	0.49646	0.636292	0.706616	0.807839	0.404221	0.205878	0.535241	0.660883	0.547204	0.333677	0.409111	0.5	0.0675676	0.58013	0.794098	0.732442	1506	0.662921	0.44319	0.675071	0.266901	0.698327	0.55988	0.628099	0.163468
chr21	29073223	39073223	10000000	MicroC	0.470153	0.593049	0.68361	0.760563	0.390922	0.192257	0.48167	0.805165	0.533556	0.30573	0.33952	0.5	0.0675676	0.572182	0.790465	0.666764	1806	0.785112	0.493024	0.601402	0.246424	0.695345	0.575211	0.613073	0.0780794
chr21	29073577	39073577	10000000	MicroC	0.470153	0.593049	0.68361	0.760563	0.390922	0.192257	0.48167	0.805165	0.533556	0.30573	0.33952	0.5	0.0675676	0.572182	0.790465	0.666764	1752	0.785112	0.491692	0.600525	0.238766	0.694584	0.582561	0.613073	0.0780794
chr21	29375479	39375479	10000000	MicroC	0.382235	0.490095	0.639941	0.618461	0.360868	0.151748	0.65823	0.856336	0.494831	0.251683	0.24086	0.625	0.0405405	0.552058	0.789144	0.632808	2443	0.831461	0.582653	0.567536	0.249787	0.640938	0.584242	0.53125	0.264671
chr21	29615112	39615112	10000000	MicroC	0.365383	0.441284	0.616124	0.534098	0.354779	0.150804	0.529921	0.743609	0.464768	0.235848	0.255628	0.625	0.0405405	0.560976	0.795955	0.672556	2443	0.816747	0.582653	0.567536	0.249787	0.640938	0.584242	0.549211	0.223893
chr21	29668993	39668993	10000000	MicroC	0.367319	0.463263	0.653403	0.599285	0.366113	0.154696	0.542082	0.762624	0.476274	0.235631	0.279697	0.625	0.0405405	0.562349	0.790986	0.677308	3360	0.816747	0.68439	0.433315	0.155878	0.493266	0.663889	0.613073	0.181633
chr21	31004666	41004666	10000000	MicroC	0.300946	0.689869	0.668673	0.828467	0.314032	0.216374	0.497756	0.561345	0.380769	0.526681	0.664852	0.875	0.027027	0.635824	0.482171	0.87147	3773	1	0.846398	0.428443	0.168452	0.555771	0.674392	0.752066	0.119972
chr21	31069940	41069940	10000000	MicroC	0.289773	0.692222	0.656719	0.812577	0.30821	0.214618	0.496702	0.590012	0.374231	0.542424	0.710236	0.875	0.027027	0.629824	0.45771	0.87564	3275	1	0.78582	0.503095	0.183732	0.589265	0.666361	0.804658	0.148399
chr21	31135078	41135078	10000000	MicroC	0.303486	0.734032	0.694204	0.986512	0.320781	0.229674	0.520728	0.677181	0.376102	0.502671	0.811399	0.75	0.027027	0.630441	0.447048	0.894074	3398	0.94382	0.768538	0.5044	0.182722	0.587237	0.669391	0.804658	0.283179
chr21	31320188	41320188	10000000	MicroC	0.334332	0.728656	0.678557	0.881059	0.316966	0.216643	0.435681	0.700467	0.359346	0.633618	0.754319	0.75	0.027027	0.644529	0.420898	0.923827	2188	0.900409	0.559118	0.568416	0.16434	0.736575	0.57015	0.86852	0.207344
chr21	31385391	41385391	10000000	MicroC	0.354075	0.746544	0.687315	0.967802	0.309162	0.219801	0.384993	0.751423	0.361176	0.645203	0.848067	0.75	0.027027	0.646528	0.415323	0.936961	1530	0.900409	0.451178	0.59126	0.166853	0.732103	0.552274	0.876033	0.315409
chr21	32073169	42073169	10000000	MicroC	0.231176	0.628583	0.624365	0.761296	0.204083	0.197678	0.159535	0.496046	0.269239	0.783139	0.635945	0.625	0.0135135	0.599173	0.281977	0.965532	1143	0.900409	0.223734	0.62588	0.174547	0.788139	0.547944	0.81405	0.286721
chr21	32073225	42073225	10000000	MicroC	0.231176	0.628583	0.624365	0.761296	0.204083	0.197678	0.159535	0.496046	0.269239	0.783139	0.635945	0.625	0.0135135	0.599173	0.281977	0.965532	1109	0.900409	0.228694	0.624359	0.180464	0.763093	0.550761	0.81405	0.286721
chr21	33121344	43121344	10000000	MicroC	0.343806	0.71136	0.676112	0.794853	0.679856	0.503742	0.350232	0.529691	0.632482	0.890575	0.761643	0.375	0.0675676	0.597004	0.267873	0.75394	486	0.816747	0.146481	1	1	0.821303	1	0.81405	0.535295
chr21	33805182	43805182	10000000	MicroC	0.477438	0.646485	0.650735	0.768233	0.675949	0.415117	0.639759	0.380246	0.646346	0.676492	0.578461	0.625	0.581081	0.583143	0.273276	0.873163	1430	0.796538	0.228154	0.80362	0.54549	1	0.575061	0.876033	0.368223
chr21	34321558	44321558	10000000	MicroC	0.526977	0.640689	0.636212	0.734856	0.70277	0.422271	0.549726	0.563488	0.714826	0.511282	0.493352	0.5	0.702703	0.657083	0.280197	0.982993	1574	0.75923	0.246343	0.792173	0.518789	0.978547	0.550903	0.883117	0.509927
chr21	34349646	44349646	10000000	MicroC	0.413474	0.516817	0.548974	0.435601	0.695609	0.410138	0.536634	0.602707	0.70037	0.435086	0.366305	0.5	0.702703	0.655605	0.27997	0.996951	1635	0.75923	0.244619	0.76582	0.474322	0.95257	0.572202	0.938017	0.593553
chr21	34380331	44380331	10000000	MicroC	0.464666	0.573413	0.612159	0.567433	0.722101	0.447777	0.515089	0.452261	0.680518	0.485193	0.401	0.5	0.702703	0.657586	0.279973	1	1734	0.75923	0.20912	0.677238	0.245862	0.917465	0.49476	0.883117	0.459816
chr21	34445854	44445854	10000000	MicroC	0.494659	0.523299	0.575293	0.467277	0.707192	0.406576	0.549885	0.547019	0.687281	0.409704	0.364142	0.5	0.716216	0.66124	0.280633	0.989619	2117	0.75923	0.244005	0.614347	0.14082	0.828095	0.501458	0.876033	0.728332
chr21	34556441	44556441	10000000	MicroC	0.446723	0.648201	0.619318	0.602739	0.743537	0.402728	0.519949	0.385892	0.674775	0.40518	0.465833	0.625	0.716216	0.664155	0.280342	0.994617	2249	0.75923	0.246597	0.609981	0.134998	0.809453	0.498169	0.822904	0.578496
chr21	34612909	44612909	10000000	MicroC	0.502703	0.649549	0.646655	0.630917	0.782327	0.4109	0.607931	0.479023	0.711641	0.447853	0.47627	0.875	0.716216	0.663911	0.280142	0.998295	2243	0.75923	0.250195	0.608922	0.134629	0.802422	0.501227	0.822904	0.382523
chr21	36361998	46361998	10000000	MicroC	0.42319	0.688595	0.675921	0.643859	0.727577	0.397009	0.191361	0.473214	0.872984	0.478743	0.391685	0.5	1	0.75524	0.269559	0.809306	2239	0.83002	0.248115	0.606244	0.136342	0.79391	0.501622	0.839178	0.434585
chr21	36420019	46420019	10000000	MicroC	0.479239	0.717132	0.688756	0.67347	0.707133	0.398579	0.257786	0.443244	1	0.616527	0.419719	0.5	1	0.75386	0.270405	0.804206	2126	0.731248	0.250742	0.602731	0.128345	0.785836	0.507528	0.839178	0.455325
chr21	36531115	46531115	10000000	MicroC	0.428684	0.70433	0.686549	0.66507	0.721047	0.400121	0.210948	0.522577	0.915795	0.513398	0.411895	0.625	1	0.758023	0.270384	0.794679	2082	0.731248	0.263588	0.593722	0.0986205	0.765908	0.487363	0.839178	0.412099
chr22	17508741	27508741	10000000	MicroC	0.0228412	0.0109768	0	0.00626643	0.0998224	0.00057163	0.0526029	0.385523	0.0111029	0	0.0155186	0.25	0.216216	0.0202474	0.0114378	0.0493126	2916	0.672953	0.586365	0.0643777	0.494	0	0.0229268	0.860537	0.592673
chr22	18070518	28070518	10000000	MicroC	0.192407	0.0650308	0.143784	0.144391	0.597425	0.19522	0.308158	0.116224	0.234051	0.0636834	0	0.375	0.216216	0.00380856	0	0.0256046	2269	0.748097	0.501714	0.0775521	0.586727	0.00332371	0.0232281	0.772727	0.544131
chr22	18145365	28145365	10000000	MicroC	0	0	0.0117797	0	0.0191767	0	0.29169	0.103719	0	0.00980422	0.00200201	0.375	0.216216	0.000942165	0.0036824	0.0319813	2191	0.748097	0.50365	0.0770553	0.588877	0.00444695	0.0259273	0.938017	0.63642
chr22	18179703	28179703	10000000	MicroC	0.223692	0.0681621	0.0844932	0.0848809	0	0.0078668	0.41209	0.435951	0.00121563	0.0149953	0.00791374	0.375	0.216216	0.000395452	0.00401573	0.03559	2193	0.748097	0.501757	0.0761064	0.585847	0.00715451	0.0266314	1	0.644559
chr22	18717294	28717294	10000000	MicroC	0.185197	0.201962	0.257844	0.263902	0.0813718	0.0917419	0.445158	0.290653	0.080671	0.0715155	0.028699	0.375	0.216216	0.00711255	0.0313374	0.0877808	2265	0.790603	0.461668	0.0691976	0.563867	0.0153443	0.0227671	0.853783	0.677101
chr22	18717355	28717355	10000000	MicroC	0.185197	0.201962	0.257844	0.263902	0.0813718	0.0917419	0.445158	0.290653	0.080671	0.0715155	0.028699	0.375	0.216216	0.00711255	0.0313374	0.0877808	2265	0.790603	0.461668	0.0691976	0.563867	0.0153443	0.0227671	0.853783	0.677101
chr22	18768225	28768225	10000000	MicroC	0.146327	0.227762	0.260666	0.242424	0.0785505	0.088354	0.440403	0.357957	0.0747056	0.052088	0.041478	0.375	0.216216	0.00854288	0.035801	0.10628	2279	0.790603	0.458919	0.0686416	0.565967	0.0132275	0.0220906	0.95759	0.739087
chr22	18856702	28856702	10000000	MicroC	0.125138	0.240748	0.248101	0.22543	0.0858934	0.0916002	0.51957	0.291445	0.0475921	0.0524383	0.0487409	0.375	0.216216	0.00894855	0.0370699	0.113367	2284	0.790603	0.465462	0.066273	0.552309	0.0146074	0.0227604	0.907819	0.788927
chr22	18961194	28961194	10000000	MicroC	0.112998	0.235561	0.257503	0.216344	0.0971607	0.112817	0.447162	0.445565	0.0692234	0.0558292	0.0513114	0.375	0.216216	0.0112474	0.0369479	0.126103	2295	0.748097	0.467801	0.0644441	0.554175	0.0142295	0.0241139	0.902131	0.792547
chr22	19181486	29181486	10000000	MicroC	0.119912	0.271444	0.276878	0.248366	0.113638	0.117042	0.241637	0.482222	0.0697832	0.0571117	0.0600926	0.375	0.216216	6.94415e-05	0.0380539	0.120648	2182	0.748097	0.482943	0.0635218	0.56628	0.0153949	0.0301502	0.961856	0.777372
chr22	19270816	29270816	10000000	MicroC	0.123484	0.259879	0.27813	0.239207	0.18991	0.109499	0.279491	0.400579	0.0965131	0.0596158	0.0552663	0.5	0.216216	0.000471343	0.0380592	0.117161	2208	0.667878	0.467663	0.0627156	0.542225	0.00798844	0.0299982	0.866962	0.744129
chr22	19417878	29417878	10000000	MicroC	0.143498	0.255469	0.292864	0.245446	0.107224	0.110759	0.310991	0.486622	0.0965371	0.0603733	0.0488459	0.625	0.216216	0	0.033713	0.0975598	2200	0.738929	0.50221	0.0658767	0.561964	0.00733107	0.0279833	0.907819	0.729668
chr22	19555957	29555957	10000000	MicroC	0.134487	0.254632	0.278523	0.229131	0.100673	0.100559	0.271388	0.455669	0.0552717	0.0598045	0.0466009	0.625	0.216216	0.00143777	0.0329782	0.0890505	2269	0.738929	0.534773	0.0667448	0.568697	0.00935046	0.0283259	0.913223	0.681385
chr22	19594810	29594810	10000000	MicroC	0.141086	0.263264	0.279619	0.245047	0.17666	0.105492	0.253474	0.465143	0.0707751	0.062933	0.0488113	0.625	0.216216	0.00178446	0.0325085	0.0868422	2302	0.644195	0.530698	0.0672909	0.569403	0.00950914	0.0262502	0.860537	0.621499
chr22	19806168	29806168	10000000	MicroC	0.222596	0.313786	0.309791	0.432139	0.076587	0.114957	0	0.561853	0.0408182	0.0739602	0.0615141	0.625	0.216216	0.00188077	0.0329861	0.0745359	2318	0.738929	0.551578	0.0670311	0.567082	0.0135602	0.0231855	0.953094	0.57609
chr22	19952715	29952715	10000000	MicroC	0.163043	0.254626	0.293666	0.251082	0.0530924	0.0911835	0.0880312	0.44164	0.0479182	0.07175	0.0422242	0.625	0.216216	0.00267293	0.0345427	0.0782582	2286	0.738929	0.565471	0.0652948	0.560753	0.0162876	0.0210218	0.853783	0.594214
chr22	21429259	31429259	10000000	MicroC	0.162058	0.395946	0.390134	0.522942	0.0544586	0.103471	0.0983729	0.328789	0.11591	0.239277	0.107594	0.125	0.216216	0.00870759	0.0318947	0.0202853	2385	0.768078	0.573959	0.0351999	0.425649	0.03441	0.00950827	0.961856	0.394637
chr22	21512502	31512502	10000000	MicroC	0.163499	0.435605	0.40775	0.603978	0.0558573	0.113914	0.13899	0.320011	0.120654	0.258517	0.141432	0.125	0.216216	0.0105903	0.0328641	0.0257706	2437	0.768078	0.564513	0.0356923	0.427017	0.0359102	0.0091305	0.913223	0.355223
chr22	21646410	31646410	10000000	MicroC	0.160294	0.471911	0.432	0.665147	0.0553874	0.108936	0.200818	0.308966	0.122844	0.282815	0.16233	0.125	0.216216	0.0119824	0.0340019	0.0339773	2476	0.768078	0.552337	0.0379159	0.430991	0.0381239	0.00736812	0.961856	0.512123
chr22	21672653	31672653	10000000	MicroC	0.160944	0.462373	0.419258	0.648313	0.0565424	0.108639	0.149232	0.382795	0.126596	0.286831	0.163619	0.125	0.216216	0.0118441	0.0342665	0.0293857	2457	0.768078	0.559846	0.0385958	0.431801	0.0383066	0.0078055	0.961856	0.430419
chr22	22801755	32801755	10000000	MicroC	0.27738	0.585793	0.496132	0.767626	0.0655182	0.12792	0.192599	0.526748	0.179322	0.368294	0.249574	0	0.243243	0.014988	0.0448277	0.105021	2562	0.845506	0.611775	0.0213971	0.350878	0.0427831	0.00279779	0.907819	0.554553
chr22	22920133	32920133	10000000	MicroC	0.294397	0.620476	0.541451	0.843414	0.104057	0.123162	0.241386	0.441677	0.198216	0.367454	0.253207	0	0.243243	0.0157423	0.0437273	0.110326	2698	0.75923	0.652684	0.0192515	0.342234	0.0378339	0	0.896136	0.53154
chr22	23742421	33742421	10000000	MicroC	0.334753	0.623357	0.580137	0.841399	0.179737	0.137383	0.178098	0.377354	0.156069	0.342646	0.285289	0.25	0.256757	0.532281	0.067092	0.145534	3359	0.805243	0.785171	0.0155083	0.331744	0.0649082	0.00491274	0.902131	0.440498
chr22	23772673	33772673	10000000	MicroC	0.333693	0.613811	0.561072	0.803949	0.178191	0.137757	0.208448	0.411559	0.151828	0.336748	0.288933	0.375	0.256757	0.533288	0.0679326	0.149347	3371	0.805243	0.78024	0.0157378	0.332974	0.0623856	0.00598997	0.902131	0.359359
chr22	23883571	33883571	10000000	MicroC	0.324835	0.628616	0.577486	0.831705	0.180378	0.141501	0.192861	0.437138	0.147395	0.331244	0.312288	0.375	0.256757	0.537061	0.0712212	0.172103	3321	0.7357	0.770028	0.015897	0.334418	0.0569008	0.0135711	0.846672	0.374536
chr22	24073034	34073034	10000000	MicroC	0.310058	0.632105	0.607167	0.851602	0.193728	0.157979	0.181824	0.386839	0.141975	0.334607	0.334512	0.25	0.256757	0.541095	0.0659907	0.174866	3405	0.609184	0.798564	0.0194627	0.364858	0.0532568	0.0193027	0.902131	0.430949
chr22	24205895	34205895	10000000	MicroC	0.313747	0.60591	0.593795	0.795006	0.199258	0.157852	0.218368	0.46866	0.136273	0.334949	0.347437	0.375	0.243243	0.546796	0.0656194	0.169043	3441	0.609184	0.793738	0.0196629	0.36372	0.0578737	0.0167587	0.846672	0.34184
chr22	24306617	34306617	10000000	MicroC	0.296924	0.613616	0.607522	0.825029	0.192044	0.143428	0.235883	0.390164	0.13138	0.332057	0.350204	0.375	0.243243	0.549284	0.0626267	0.157592	3505	0.680797	0.789562	0.0195727	0.373186	0.0589802	0.0183093	0.846672	0.375587
chr22	24480217	34480217	10000000	MicroC	0.272725	0.603863	0.630377	0.822845	0.185865	0.162003	0.380042	0.509362	0.126347	0.339124	0.362764	0.5	0.216216	0.551765	0.0560842	0.129319	3452	0.609184	0.7994	0.0215212	0.39225	0.0592628	0.01346	0.846672	0.470314
chr22	24581326	34581326	10000000	MicroC	0.263529	0.600769	0.638296	0.813965	0.170821	0.165227	0.337984	0.508061	0.123002	0.337057	0.380031	0.5	0.22973	0.556393	0.0542524	0.119454	3439	0.609184	0.812824	0.0195373	0.389906	0.0617374	0.0152687	0.853783	0.405906
chr22	24767010	34767010	10000000	MicroC	0.253116	0.561503	0.622205	0.767888	0.163125	0.157667	0.319904	0.529185	0.116614	0.334177	0.387716	0.5	0.189189	0.56882	0.0533083	0.111781	3528	0.504152	0.81355	0.018693	0.386478	0.0643178	0.0177902	0.807851	0.34184
chr22	25326946	35326946	10000000	MicroC	0.265101	0.503809	0.572115	0.6781	0.156852	0.169493	0.289901	0.479238	0.0660205	0.327324	0.535181	0.5	0.418919	0.433162	0.0532483	0.0681974	4761	0.454726	0.807307	0.0153869	0.393803	0.0690315	0.0166719	0.791214	0.418337
chr22	25356918	35356918	10000000	MicroC	0.264749	0.491883	0.561965	0.656018	0.160487	0.170064	0.283612	0.476236	0.0641691	0.327712	0.514657	0.5	0.432432	0.424637	0.0531258	0.0642014	4906	0.454726	0.807248	0.0157164	0.399038	0.0704578	0.017501	0.799746	0.328051
chr22	25396940	35396940	10000000	MicroC	0.273812	0.493665	0.562248	0.656519	0.164186	0.166397	0.256508	0.497066	0.0639456	0.327757	0.526904	0.5	0.459459	0.422165	0.0528324	0.056126	4955	0.454726	0.806232	0.0149305	0.39605	0.0700417	0.0156894	0.791214	0.44525
chr22	25421770	35421770	10000000	MicroC	0.269693	0.481753	0.55375	0.642067	0.165766	0.16415	0.219406	0.592117	0.0640864	0.327895	0.533521	0.5	0.472973	0.420612	0.0531125	0.054127	4944	0.454726	0.806874	0.0140774	0.393875	0.0698839	0.0165158	0.791214	0.259895
chr22	25425622	35425622	10000000	MicroC	0.269693	0.481753	0.55375	0.642067	0.165766	0.16415	0.219406	0.592117	0.0640864	0.327895	0.533521	0.5	0.472973	0.420612	0.0531125	0.054127	4944	0.454726	0.806874	0.0140774	0.393875	0.0698839	0.0165158	0.791214	0.259895
chr22	25505710	35505710	10000000	MicroC	0.273331	0.469467	0.551627	0.629165	0.172362	0.152547	0.172026	0.513123	0.0637471	0.327578	0.513855	0.5	0.472973	0.415798	0.0526825	0.0454812	4887	0.414125	0.832392	0.0136403	0.410506	0.0663578	0.0159734	0.791214	0.275596
chr22	25574664	35574664	10000000	MicroC	0.277486	0.460963	0.548465	0.621372	0.177723	0.153205	0.168419	0.471643	0.064437	0.327651	0.478296	0.5	0.486486	0.409769	0.0525558	0.0406257	4874	0.414125	0.837734	0.0123238	0.400576	0.0627797	0.0152357	0.791214	0.518146
chr22	25607002	35607002	10000000	MicroC	0.271917	0.453961	0.540633	0.610832	0.179763	0.155655	0.17081	0.412256	0.0633293	0.326409	0.468588	0.5	0.486486	0.4063	0.0527893	0.0389014	4857	0.414125	0.838742	0.0115904	0.398058	0.0620605	0.013547	0.791214	0.445759
chr22	25693781	35693781	10000000	MicroC	0.265908	0.43762	0.532416	0.596983	0.178076	0.148358	0.180605	0.416873	0.0629164	0.327141	0.458663	0.5	0.486486	0.399041	0.0528007	0.0411671	4843	0.359991	0.818853	0.0135929	0.411985	0.0585087	0.0124558	0.78222	0.375959
chr22	25968773	35968773	10000000	MicroC	0.258094	0.404456	0.520015	0.580078	0.166582	0.143674	0.192442	0.383943	0.0624003	0.333763	0.453496	0.375	0.486486	0.376888	0.0570786	0.0704298	4582	0.315524	0.81978	0.00847232	0.404601	0.0446681	0.00943721	0.853783	0.541483
chr22	26064104	36064104	10000000	MicroC	0.245183	0.383629	0.514626	0.561096	0.165366	0.138289	0.22682	0.351234	0.0689967	0.341152	0.443647	0.375	0.486486	0.36905	0.0558107	0.0752735	4519	0.315524	0.819904	0.00722247	0.409175	0.0433433	0.00851097	0.799746	0.541247
chr22	26120068	36120068	10000000	MicroC	0.236891	0.365168	0.514136	0.547634	0.154773	0.128146	0.24674	0.316657	0.0774833	0.347613	0.42984	0.375	0.486486	0.361571	0.0560813	0.0817108	4506	0.315524	0.808944	0.00575997	0.408778	0.0408333	0.00858131	0.799746	0.175596
chr22	26122730	36122730	10000000	MicroC	0.236891	0.365168	0.514136	0.547634	0.154773	0.128146	0.24674	0.316657	0.0774833	0.347613	0.42984	0.375	0.486486	0.361571	0.0560813	0.0817108	4506	0.315524	0.808944	0.00575997	0.408778	0.0408333	0.00858131	0.799746	0.175596
chr22	26140507	36140507	10000000	MicroC	0.232239	0.36653	0.50758	0.547535	0.149394	0.127763	0.271877	0.394836	0.0770458	0.347367	0.42772	0.375	0.486486	0.358974	0.0560923	0.0833178	4495	0.315524	0.815526	0.00456721	0.401067	0.0402939	0.00875749	0.799746	0.553645
chr22	26292533	36292533	10000000	MicroC	0.207275	0.335985	0.494891	0.526641	0.14584	0.131957	0.303162	0.314878	0.093583	0.368649	0.373982	0.25	0.486486	0.346334	0.0532236	0.0862848	4459	0.473855	0.774478	0.00208398	0.386056	0.0368233	0.00411692	0.799746	0.261993
chr22	26346345	36346345	10000000	MicroC	0.205641	0.333999	0.483236	0.514358	0.145934	0.133395	0.278074	0.318427	0.0981617	0.377339	0.353712	0.25	0.5	0.34477	0.0527337	0.0872742	4473	0.473855	0.774526	0.00261956	0.385141	0.0354285	0.00647403	0.807851	0.553645
chr22	26346776	36346776	10000000	MicroC	0.205641	0.333999	0.483236	0.514358	0.145934	0.133395	0.278074	0.318427	0.0981617	0.377339	0.353712	0.25	0.5	0.34477	0.0527337	0.0872742	4473	0.473855	0.774526	0.00261956	0.385141	0.0354285	0.00647403	0.807851	0.553645
chr22	26750139	36750139	10000000	MicroC	0.215728	0.368491	0.513118	0.531457	0.146633	0.135533	0.154233	0.327717	0.134466	0.445997	0.373298	0.5	0.5	0.339605	0.0480472	0.076726	4486	0.524265	0.770338	0.00730864	0.409976	0.0386521	0.0132076	0.755165	0.570319
chr22	26753866	36753866	10000000	MicroC	0.215728	0.368491	0.513118	0.531457	0.146633	0.135533	0.154233	0.327717	0.134466	0.445997	0.373298	0.5	0.5	0.339605	0.0480472	0.076726	4486	0.524265	0.770338	0.00730864	0.409976	0.0386521	0.0132076	0.755165	0.570319
chr22	26944521	36944521	10000000	MicroC	0.22829	0.379083	0.53447	0.541516	0.144692	0.141272	0.198969	0.430989	0.149213	0.477517	0.404365	0.5	0.5	0.34582	0.0454285	0.084188	4483	0.524265	0.774149	0.00863343	0.422108	0.0383192	0.0116171	0.71276	0.304965
chr22	27039489	37039489	10000000	MicroC	0.235452	0.387537	0.539492	0.546987	0.141681	0.144296	0.177572	0.463597	0.157051	0.486039	0.39392	0.5	0.5	0.347825	0.045458	0.0846478	4451	0.463426	0.779482	0.00863149	0.427309	0.0404862	0.0112805	0.755165	0.439725
chr22	27269380	37269380	10000000	MicroC	0.255894	0.388702	0.539897	0.536284	0.138402	0.142747	0.235874	0.617317	0.164566	0.494187	0.414173	0.5	0.5	0.348648	0.0420069	0.068079	4478	0.562027	0.764034	0.0122139	0.426955	0.0464531	0.00852816	0.76416	0.386534
chr22	27412247	37412247	10000000	MicroC	0.286625	0.404032	0.539904	0.547406	0.144979	0.151746	0.242494	0.713161	0.170896	0.489732	0.440749	0.5	0.5	0.349712	0.043103	0.0723209	4448	0.524265	0.758759	0.011494	0.412837	0.0513264	0.0121367	0.76416	0.554091
chr22	27801704	37801704	10000000	MicroC	0.333172	0.435948	0.563216	0.545201	0.170156	0.140404	0.307429	0.942882	0.214567	0.432061	0.494415	0.5	0.5	0.355886	0.0444991	0.0819853	4508	0.579775	0.771344	0.00341021	0.353374	0.0671486	0.00636038	0.755165	0.46062
chr22	28058380	38058380	10000000	MicroC	0.336813	0.449328	0.571385	0.546438	0.165306	0.139602	0.406127	0.546828	0.217664	0.39024	0.505526	0.25	0.5	0.363759	0.0389884	0.0916279	4562	0.575663	0.776067	0.00281861	0.350898	0.0782493	0.00654705	0.755165	0.379869
chr22	28922840	38922840	10000000	MicroC	0.227493	0.392338	0.539459	0.512207	0.147862	0.12789	0.557488	0.507998	0.217911	0.383064	0.42848	0.25	0.5	0.36629	0.00768244	0.15688	4729	0.627062	0.7937	0.00397577	0.32866	0.0947728	0.0009713	0.71276	0.372873
chr22	30257451	40257451	10000000	MicroC	0.175592	0.302388	0.491556	0.426064	0.180895	0.149489	0.511872	1	0.201393	0.326471	0.252751	0.5	0.5	0.345487	0.0133093	0.139622	4534	0.570991	0.738823	0.0172158	0.349391	0.112946	0.0138402	0.71276	0.367144
chr22	30299274	40299274	10000000	MicroC	0.180484	0.308243	0.493993	0.431235	0.181046	0.148851	0.512454	0.975456	0.207368	0.327242	0.261161	0.5	0.5	0.345689	0.0135128	0.13515	4525	0.570991	0.73681	0.0168319	0.349744	0.112141	0.0151237	0.702479	0.528127
chr22	30380360	40380360	10000000	MicroC	0.188009	0.31554	0.50421	0.44239	0.193331	0.158536	0.492761	0.902548	0.221985	0.329126	0.263306	0.5	0.5	0.343039	0.0144362	0.131472	4488	0.627062	0.726746	0.0155775	0.354541	0.112219	0.0149095	0.702479	0.467149
chr22	30400133	40400133	10000000	MicroC	0.183466	0.311247	0.492527	0.440086	0.196941	0.162811	0.492277	0.84411	0.226545	0.331356	0.250182	0.5	0.5	0.342311	0.0142815	0.129366	4490	0.627062	0.726009	0.0145444	0.352648	0.111554	0.0149429	0.702479	0.284551
chr22	30648445	40648445	10000000	MicroC	0.200396	0.330231	0.511672	0.464412	0.220072	0.177101	0.451306	0.570314	0.248448	0.340641	0.239819	0.5	0.5	0.334873	0.0204126	0.121778	4440	0.644195	0.744135	0.00996576	0.341441	0.10978	0.01819	0.691672	0.261544
chr22	31239953	41239953	10000000	MicroC	0.204242	0.40034	0.556182	0.509247	0.218636	0.176525	0.432835	0.448479	0.267341	0.406765	0.298314	0.625	0.5	0.319057	0.0315657	0.0897247	4207	0.611328	0.74268	0.00959835	0.360455	0.09615	0.0281586	0.649793	0.541019
chr22	31388009	41388009	10000000	MicroC	0.200461	0.414209	0.565976	0.546194	0.221512	0.182066	0.434472	0.416312	0.261945	0.411783	0.310244	0.625	0.5	0.313327	0.0321511	0.097471	4140	0.62809	0.780839	0.00862057	0.367621	0.0969831	0.0309258	0.691672	0.481716
chr22	31507220	41507220	10000000	MicroC	0.200544	0.430944	0.585971	0.560248	0.224832	0.18347	0.438484	0.448785	0.259906	0.408525	0.323288	0.625	0.486486	0.305864	0.0299906	0.0870237	4048	0.660628	0.768473	0.00775952	0.364809	0.0940837	0.0314017	0.702479	0.519115
chr22	31913627	41913627	10000000	MicroC	0.176137	0.428981	0.588694	0.581398	0.216244	0.174708	0.27808	0.330332	0.233893	0.402985	0.368824	0.625	0.459459	0.291505	0.0221827	0.0494499	3985	0.562027	0.757292	0.00385813	0.346544	0.0925501	0.0324856	0.691672	0.449464
chr22	32051738	42051738	10000000	MicroC	0.163633	0.425016	0.577462	0.588301	0.216205	0.170082	0.218979	0.284581	0.219304	0.397689	0.384462	0.625	0.459459	0.28877	0.022692	0.0496791	3910	0.543539	0.744963	0.00335462	0.353037	0.0946894	0.0301968	0.745709	0.47068
chr22	32199384	42199384	10000000	MicroC	0.165137	0.415922	0.556071	0.591929	0.217548	0.174833	0.226958	0.3075	0.21993	0.392102	0.37245	0.625	0.459459	0.284626	0.022623	0.0493617	3714	0.556668	0.765314	0.00316384	0.365074	0.0934298	0.0335847	0.745709	0.590604
chr22	32259593	42259593	10000000	MicroC	0.165537	0.414201	0.566259	0.588797	0.218378	0.180998	0.227505	0.193045	0.219195	0.390498	0.357893	0.625	0.459459	0.283576	0.0218683	0.0466466	3670	0.556668	0.755196	0	0.343415	0.0873452	0.034985	0.755165	0.691569
chr22	32427478	42427478	10000000	MicroC	0.155624	0.384188	0.550765	0.562769	0.195852	0.170205	0.194747	0.225748	0.187185	0.380118	0.297355	0.625	0.459459	0.27813	0.0231529	0.0502554	3481	0.556668	0.734571	0.0025249	0.358746	0.0681709	0.0430507	0.745709	0.656561
chr22	32519541	42519541	10000000	MicroC	0.157678	0.383554	0.547127	0.563891	0.164352	0.161765	0.205721	0.225068	0.18	0.377315	0.296414	0.625	0.445946	0.276338	0.0223113	0.0423811	3401	0.506714	0.714233	0.00742929	0.378195	0.0621502	0.048699	0.745709	0.705936
chr22	32560479	42560479	10000000	MicroC	0.145738	0.37724	0.544312	0.558588	0.149015	0.16017	0.217671	0.217163	0.173364	0.378914	0.301112	0.625	0.432432	0.275481	0.0229032	0.0418925	3341	0.550562	0.701491	0.00876304	0.378939	0.0614525	0.0489761	0.745709	0.503292
chr22	32608724	42608724	10000000	MicroC	0.134547	0.369616	0.521306	0.552873	0.142807	0.157712	0.241197	0.291489	0.16823	0.379159	0.302735	0.625	0.351351	0.273963	0.0211377	0.0369763	3250	0.483146	0.695114	0.0104812	0.392832	0.0630123	0.0496674	0.755165	0.648452
chr22	32639692	42639692	10000000	MicroC	0.122835	0.362219	0.542291	0.541778	0.144802	0.160113	0.309745	0.197468	0.161233	0.379651	0.301492	0.625	0.337838	0.272499	0.0204992	0.0350987	3227	0.483146	0.684974	0.0110663	0.394815	0.0642393	0.0487914	0.745709	0.512395
chr22	32675635	42675635	10000000	MicroC	0.12426	0.362658	0.54589	0.542368	0.147525	0.160818	0.313585	0.15065	0.157937	0.380769	0.31472	0.625	0.283784	0.271687	0.0185761	0.025982	3147	0.483146	0.670006	0.0118954	0.400895	0.0678227	0.0481631	0.755165	0.62823
chr22	32805228	42805228	10000000	MicroC	0.0759362	0.335215	0.54111	0.50902	0.16956	0.144785	0.375969	0.159966	0.146259	0.376599	0.302598	0.625	0.243243	0.265879	0.0118648	0.00126159	2942	0.483146	0.673659	0.0100442	0.398564	0.0655773	0.0503174	0.745709	0.654144
chr22	32848867	42848867	10000000	MicroC	0.0828878	0.340972	0.547859	0.518723	0.148526	0.131007	0.381737	0.223524	0.145855	0.375317	0.331296	0.625	0.243243	0.265261	0.0116718	0	2898	0.483146	0.667526	0.00968578	0.398613	0.062921	0.0512682	0.745709	0.717924
chr22	32849326	42849326	10000000	MicroC	0.0828878	0.340972	0.547859	0.518723	0.148526	0.131007	0.381737	0.223524	0.145855	0.375317	0.331296	0.625	0.243243	0.265261	0.0116718	0	2898	0.483146	0.667526	0.00968578	0.398613	0.062921	0.0512682	0.745709	0.717924
chr22	32943049	42943049	10000000	MicroC	0.0719864	0.333576	0.513034	0.513167	0.128207	0.123767	0.429857	0.231261	0.140063	0.368595	0.313036	0.625	0.243243	0.263901	0.0125697	0.00493422	2750	0.483146	0.669454	0.0110437	0.41827	0.0623472	0.0529743	0.745709	0.685211
chr22	32987421	42987421	10000000	MicroC	0.0775406	0.333921	0.523943	0.514091	0.128092	0.126654	0.453092	0.224189	0.137558	0.366054	0.320027	0.625	0.243243	0.262885	0.0124052	0.00703596	2667	0.483146	0.642778	0.00875015	0.399642	0.0639221	0.0555294	0.735755	0.741162
chr22	33111014	43111014	10000000	MicroC	0.0523126	0.305907	0.496225	0.490582	0.107804	0.134647	0.471129	0.220164	0.119057	0.352784	0.267126	0.875	0.0945946	0.238234	0.00755988	0.0027276	2408	0.429463	0.60944	0.00660025	0.392602	0.0648738	0.0531522	0.745709	0.648452
chr22	33200766	43200766	10000000	MicroC	0.0272691	0.282567	0.500202	0.462176	0.105722	0.13104	0.412672	0.289616	0.110449	0.348174	0.227837	0.875	0	0.219367	0.00369058	0.00136736	2152	0.512726	0.573852	0.00720959	0.396648	0.0637	0.0553378	0.691672	0.641102
chr22	33214777	43214777	10000000	MicroC	0.0296197	0.281448	0.498942	0.457951	0.104283	0.129404	0.404562	0.289441	0.110227	0.349473	0.229376	0.875	0	0.218367	0.00369058	0.00136736	2158	0.512726	0.577298	0.00744391	0.401173	0.0638562	0.0576369	0.691672	0.616967
chr22	33384095	43384095	10000000	MicroC	0.0566506	0.28762	0.528201	0.473401	0.130489	0.14779	0.30282	0.415928	0.125111	0.350617	0.214654	0.625	0	0.464662	0.00372291	0.0207101	1832	0.590512	0.613996	0.0107659	0.414321	0.0721469	0.0605635	0.691672	0.714373
chr22	33468077	43468077	10000000	MicroC	0.0827613	0.304229	0.53706	0.490781	0.163649	0.169688	0.278853	0.458846	0.1415	0.358528	0.223533	0.625	0.027027	0.474575	0.0039249	0.0318618	1773	0.590512	0.611649	0.0130814	0.424192	0.07427	0.0625473	0.680296	0.753245
chr22	33570203	43570203	10000000	MicroC	0.141845	0.34146	0.564822	0.524115	0.205627	0.202525	0.226487	0.441243	0.180977	0.382597	0.232276	0.75	0.0540541	0.493364	0.00883462	0.0439051	1745	0.590512	0.631458	0.0193574	0.454202	0.0797249	0.0620566	0.702479	0.660731
chr22	33656635	43656635	10000000	MicroC	0.162254	0.351843	0.57073	0.536592	0.264746	0.254042	0.166196	0.567631	0.21406	0.404353	0.228333	0.75	0.0540541	0.50671	0.0105441	0.0441154	1731	0.606742	0.652734	0.0212931	0.451234	0.0877014	0.0611752	0.680296	0.722755
chr22	33701555	43701555	10000000	MicroC	0.158683	0.349043	0.567948	0.532485	0.28575	0.27303	0.180481	0.545876	0.228633	0.414156	0.219791	0.75	0.0540541	0.512226	0.00944848	0.0406627	1724	0.606742	0.667625	0.0225173	0.451487	0.0934541	0.0603645	0.680296	0.737826
chr22	33705741	43705741	10000000	MicroC	0.164062	0.353215	0.570795	0.536307	0.29092	0.277942	0.162087	0.553578	0.235629	0.41853	0.221781	0.75	0.0540541	0.513275	0.00944848	0.0406627	1724	0.606742	0.671263	0.0231415	0.452434	0.0942948	0.0601781	0.680296	0.741368
chr22	33794142	43794142	10000000	MicroC	0.170197	0.353987	0.56383	0.535656	0.3078	0.29919	0.103939	0.683637	0.269998	0.438979	0.215823	0.625	0.0675676	0.518637	0.006876	0.0333306	1739	0.606742	0.642555	0.0246522	0.443389	0.103988	0.0585031	0.637635	0.649606
chr22	33872248	43872248	10000000	MicroC	0.175422	0.349935	0.579632	0.528767	0.315643	0.309872	0.146104	0.619144	0.302034	0.466031	0.22959	0.625	0.0675676	0.518704	0.00752708	0.0377209	1770	0.606742	0.643485	0.0279632	0.451382	0.107109	0.0537835	0.668305	0.672445
chr22	33982346	43982346	10000000	MicroC	0.182708	0.344306	0.588688	0.525456	0.338964	0.337638	0.180719	0.69961	0.335181	0.505515	0.204008	0.625	0.0675676	0.520889	0.00605474	0.0368168	1782	0.590512	0.647789	0.0310031	0.467322	0.121189	0.0496482	0.680296	0.625835
chr22	34014256	44014256	10000000	MicroC	0.169808	0.341678	0.569639	0.522897	0.344797	0.340283	0.164283	0.788041	0.340127	0.516295	0.193159	0.625	0.0675676	0.520958	0.00540453	0.0371628	1774	0.590512	0.650914	0.0307391	0.462151	0.125193	0.0487237	0.725262	0.686902
chr22	34021112	44021112	10000000	MicroC	0.171298	0.344617	0.586247	0.521572	0.345244	0.341326	0.220808	0.750789	0.34213	0.520698	0.197883	0.625	0.0675676	0.520988	0.00539134	0.0384387	1756	0.590512	0.648273	0.0310508	0.46528	0.126754	0.0490671	0.725262	0.614474
chr22	34040603	44040603	10000000	MicroC	0.176176	0.348712	0.580691	0.525214	0.347664	0.341264	0.213974	0.792312	0.345337	0.526822	0.194079	0.625	0.0675676	0.522029	0.00529672	0.0407681	1736	0.590512	0.647047	0.0313938	0.465737	0.128955	0.0490653	0.725262	0.640639
chr22	34152679	44152679	10000000	MicroC	0.179204	0.360998	0.589095	0.53178	0.352082	0.34089	0.200318	0.660651	0.363969	0.571203	0.201112	0.5	0.0675676	0.525509	0.00537077	0.0524048	1629	0.625894	0.64234	0.0324812	0.456746	0.127881	0.0498903	0.637635	0.704065
chr22	34320388	44320388	10000000	MicroC	0.19292	0.399542	0.606619	0.556361	0.345515	0.361463	0.283931	0.593454	0.408337	0.646823	0.220776	0.625	0.0675676	0.529188	0.00665258	0.0661261	1561	0.625894	0.630155	0.0398783	0.479884	0.130927	0.0503648	0.680296	0.67139
chr22	34457011	44457011	10000000	MicroC	0.191744	0.428493	0.608337	0.576574	0.372312	0.359755	0.292454	0.7456	0.442282	0.699359	0.224611	0.5	0.0675676	0.524663	0.00746749	0.0861513	1481	0.701712	0.618988	0.0440068	0.481872	0.128764	0.0508231	0.735755	0.656369
chr22	34499431	44499431	10000000	MicroC	0.185095	0.435845	0.606646	0.583367	0.377705	0.357686	0.304662	0.62829	0.447915	0.717	0.227085	0.5	0.0675676	0.52516	0.00784232	0.089975	1474	0.701712	0.628769	0.0444832	0.476633	0.127194	0.0487948	0.735755	0.62662
chr22	34570752	44570752	10000000	MicroC	0.187057	0.459111	0.609317	0.60943	0.376736	0.354356	0.323455	0.636973	0.461876	0.749021	0.237797	0.5	0.0675676	0.5259	0.00876767	0.0998967	1500	0.701712	0.645133	0.0448651	0.478033	0.125174	0.0495687	0.735755	0.641544
chr22	34875288	44875288	10000000	MicroC	0.226892	0.562465	0.606761	0.739293	0.37477	0.32779	0.299003	0.547847	0.529719	0.831338	0.319878	0.625	0.0675676	0.515833	0.0178532	0.15404	1657	0.858926	0.663372	0.0503636	0.497934	0.122281	0.0466982	0.735755	0.7786
chr22	34994953	44994953	10000000	MicroC	0.241034	0.603297	0.615004	0.786994	0.387036	0.341461	0.327134	0.632153	0.557077	0.85792	0.347443	0.625	0.0675676	0.52043	0.0280725	0.183819	1672	0.858926	0.653309	0.0547642	0.502394	0.118427	0.0451344	0.78222	0.827554
chr22	35044816	45044816	10000000	MicroC	0.249841	0.618506	0.624788	0.811461	0.390928	0.357468	0.397601	0.675115	0.564872	0.865845	0.363881	0.375	0.0675676	0.5219	0.035278	0.186512	1674	0.858926	0.634779	0.0538438	0.485438	0.118837	0.0441326	0.78222	0.764733
chr22	35346460	45346460	10000000	MicroC	0.21627	0.620197	0.627317	0.835039	0.420019	0.418849	0.469463	0.401198	0.585435	0.873206	0.286139	0.375	0.0675676	0.521458	0.0498847	0.2078	1675	0.775281	0.593414	0.0570047	0.457299	0.122626	0.0465347	0.772727	0.711407
chr22	35346528	45346528	10000000	MicroC	0.21627	0.620197	0.627317	0.835039	0.420019	0.418849	0.469463	0.401198	0.585435	0.873206	0.286139	0.375	0.0675676	0.521458	0.0498847	0.2078	1675	0.775281	0.593414	0.0570047	0.457299	0.122626	0.0465347	0.772727	0.711407
chr22	35856638	45856638	10000000	MicroC	0.196156	0.633038	0.622545	0.853256	0.376138	0.354362	0.52885	0.441523	0.573236	0.806375	0.296229	0.375	0.0675676	0.536055	0.0833024	0.160566	1656	0.775281	0.605874	0.0541995	0.451871	0.125801	0.0425913	0.772727	0.768135
chr22	36075238	46075238	10000000	MicroC	0.152008	0.581695	0.602116	0.792631	0.361195	0.342312	0.476609	0.443538	0.571992	0.754182	0.247118	0.25	0.0675676	0.536338	0.102844	0.120754	1684	0.819248	0.593202	0.0560983	0.454066	0.129831	0.0452688	0.78222	0.680944
chr22	36092591	46092591	10000000	MicroC	0.152109	0.586627	0.591173	0.801255	0.358921	0.340762	0.47732	0.629067	0.57649	0.753281	0.250993	0.25	0.0675676	0.537332	0.113062	0.123744	1694	0.819248	0.601556	0.0563724	0.455303	0.130911	0.0462665	0.78222	0.796529
chr22	36228499	46228499	10000000	MicroC	0.142961	0.577811	0.586374	0.794421	0.357663	0.34596	0.49853	0.514165	0.582508	0.725358	0.244122	0.25	0.0675676	0.540752	0.144277	0.133901	1692	0.819248	0.614846	0.0577404	0.462819	0.136785	0.0499311	0.78222	0.729795
chr22	36367332	46367332	10000000	MicroC	0.145481	0.566946	0.585268	0.785737	0.358556	0.353605	0.535627	0.471623	0.5867	0.698526	0.233397	0.25	0.0675676	0.543386	0.152505	0.131267	1635	0.795178	0.631424	0.0577976	0.450412	0.13605	0.042895	0.791214	0.622088
chr22	36446800	46446800	10000000	MicroC	0.141175	0.557562	0.584943	0.776527	0.358647	0.346543	0.45352	0.401828	0.594256	0.687648	0.215477	0.25	0.0675676	0.542933	0.177138	0.149368	1622	0.795178	0.634479	0.0587556	0.456264	0.134348	0.0420767	0.791214	0.677101
chr22	36468691	46468691	10000000	MicroC	0.1366	0.558962	0.584346	0.7822	0.358679	0.347203	0.449768	0.354025	0.596821	0.686902	0.210815	0.25	0.0675676	0.542606	0.179017	0.156153	1625	0.795178	0.635133	0.0598064	0.461511	0.135286	0.0425956	0.791214	0.757246
chr22	36561009	46561009	10000000	MicroC	0.131943	0.545376	0.594312	0.773789	0.361948	0.360086	0.402285	0.370098	0.599287	0.665135	0.191212	0	0.0675676	0.543174	0.199754	0.174298	1597	0.781257	0.640978	0.0604194	0.466496	0.135098	0.0438706	0.791214	0.619804
chr22	36589870	46589870	10000000	MicroC	0.133713	0.549292	0.582967	0.782163	0.36331	0.362146	0.396815	0.312481	0.603665	0.665538	0.190413	0	0.0675676	0.542932	0.199867	0.176809	1594	0.781257	0.642689	0.0604658	0.465969	0.135223	0.0398364	0.791214	0.804865
chr22	36621162	46621162	10000000	MicroC	0.132414	0.542601	0.579739	0.767127	0.365864	0.365053	0.420321	0.325952	0.606102	0.655617	0.182368	0	0.0675676	0.542909	0.2148	0.188631	1577	0.781257	0.637193	0.0612581	0.469554	0.134861	0.0399427	0.791214	0.853152
chr22	36800678	46800678	10000000	MicroC	0.130915	0.524628	0.574553	0.74925	0.384643	0.380191	0.488155	0.303849	0.616822	0.615189	0.168974	0	0.0675676	0.543215	0.247975	0.231964	1575	0.80853	0.642549	0.0638336	0.480143	0.130402	0.041697	0.791214	0.78264
chr22	36833078	46833078	10000000	MicroC	0.132673	0.525526	0.577619	0.753171	0.38909	0.383759	0.517147	0.328968	0.619843	0.610963	0.172444	0	0.0675676	0.542469	0.250557	0.237749	1567	0.80853	0.645079	0.0639833	0.482315	0.12961	0.0401613	0.791214	0.76673
chr22	36926805	46926805	10000000	MicroC	0.132167	0.508423	0.567638	0.713297	0.398973	0.398232	0.587971	0.35683	0.619737	0.588765	0.167554	0	0.0675676	0.540749	0.273473	0.237776	1545	0.80853	0.654834	0.0628634	0.472906	0.130631	0.0371948	0.791214	0.662869
chr22	36947151	46947151	10000000	MicroC	0.129853	0.507077	0.566387	0.71048	0.399917	0.400123	0.596903	0.313629	0.621009	0.588494	0.164539	0	0.0675676	0.540857	0.273648	0.240284	1538	0.80853	0.659041	0.0619609	0.46795	0.131261	0.038018	0.791214	0.734399
chr22	37074247	47074247	10000000	MicroC	0.129645	0.503711	0.571368	0.712449	0.392991	0.407111	0.607855	0.398713	0.621552	0.567502	0.162794	0	0.0675676	0.537963	0.283982	0.248402	1566	0.80853	0.659617	0.061135	0.470049	0.132537	0.0409425	0.791214	0.806891
chr22	37090883	47090883	10000000	MicroC	0.131368	0.49917	0.569176	0.701164	0.391985	0.410327	0.628761	0.547496	0.61937	0.559733	0.161	0	0.0675676	0.537741	0.285814	0.248807	1569	0.80853	0.663101	0.0616141	0.475681	0.131868	0.0405446	0.791214	0.720602
chr22	37108952	47108952	10000000	MicroC	0.130167	0.498673	0.569376	0.700713	0.390338	0.40919	0.627541	0.54512	0.616809	0.556341	0.159529	0	0.0675676	0.537706	0.285814	0.248807	1576	0.80853	0.66524	0.0620657	0.479144	0.131745	0.0405405	0.791214	0.68488
chr22	37343615	47343615	10000000	MicroC	0.153947	0.498065	0.576882	0.69059	0.390692	0.417996	0.699319	0.475683	0.615357	0.505749	0.156771	0.125	0.0675676	0.540991	0.303185	0.266199	1631	0.80853	0.679524	0.0614658	0.490381	0.120443	0.0382867	0.791214	0.778399
chr22	37369289	47369289	10000000	MicroC	0.159415	0.501628	0.57763	0.692099	0.392721	0.419073	0.71737	0.429261	0.616397	0.504865	0.159129	0.125	0.0675676	0.541354	0.303678	0.266244	1635	0.80853	0.686376	0.0610635	0.495135	0.119415	0.0378567	0.791214	0.817402
chr22	37565329	47565329	10000000	MicroC	0.174161	0.488562	0.599253	0.686369	0.401334	0.406252	0.735511	0.424029	0.609865	0.47025	0.15847	0.125	0.0675676	0.545356	0.313155	0.269794	1749	0.80853	0.795396	0.0603529	0.534121	0.113288	0.038395	0.791214	0.907434
chr22	37582000	47582000	10000000	MicroC	0.173228	0.479651	0.587417	0.673462	0.401213	0.406177	0.734273	0.393715	0.607135	0.464111	0.14974	0.125	0.0675676	0.0821971	0.313028	0.269595	1762	0.80853	0.802242	0.0606031	0.539059	0.113768	0.0387837	0.791214	0.736124
chr22	37615243	47615243	10000000	MicroC	0.174159	0.478362	0.582698	0.670285	0.401224	0.406412	0.74824	0.499627	0.607824	0.464103	0.151464	0.25	0.0675676	0.0819125	0.313418	0.267201	1771	0.80853	0.804961	0.0612754	0.54543	0.115153	0.0394945	0.791214	0.813734
chr22	37720869	47720869	10000000	MicroC	0.169674	0.481551	0.593894	0.678744	0.396851	0.401613	0.780583	0.46269	0.597344	0.445469	0.160156	0.375	0.0675676	0.0820439	0.331601	0.271628	1881	0.80853	0.81879	0.0606457	0.553609	0.125887	0.0422787	0.78222	0.65189
chr22	37777295	47777295	10000000	MicroC	0.173019	0.484141	0.586918	0.68573	0.399486	0.401761	0.74738	0.36842	0.599417	0.439738	0.158137	0.375	0.0675676	0.0820673	0.33147	0.269488	1915	0.80853	0.827355	0.0616391	0.558144	0.12673	0.047527	0.78222	0.878857
chr22	38015148	48015148	10000000	MicroC	0.167634	0.472352	0.589241	0.680364	0.396835	0.405342	0.689252	0.42208	0.581734	0.404618	0.161935	0.375	0.0675676	0.0850263	0.347679	0.247473	2078	0.694522	0.889342	0.061599	0.569072	0.122336	0.0519891	0.772727	0.878113
chr22	38110749	48110749	10000000	MicroC	0.170127	0.486045	0.595282	0.695299	0.386104	0.395056	0.748232	0.390457	0.573345	0.395751	0.18396	0.375	0.0675676	0.0866231	0.363352	0.239575	2113	0.766732	0.881818	0.0621191	0.580152	0.126371	0.0509712	0.772727	0.931965
chr22	38151546	48151546	10000000	MicroC	0.178365	0.497741	0.615913	0.715764	0.386397	0.395301	0.764697	0.460404	0.570571	0.392939	0.209999	0.375	0.0675676	0.0878773	0.363191	0.234055	2124	0.766732	0.868715	0.0635184	0.585669	0.128329	0.0497161	0.772727	0.846292
chr22	38187133	48187133	10000000	MicroC	0.179843	0.492884	0.594923	0.704736	0.388518	0.395963	0.776607	0.423922	0.57064	0.390946	0.203968	0.375	0.0675676	0.0890644	0.375892	0.232989	2124	0.766732	0.860889	0.0640798	0.589704	0.129211	0.0496401	0.772727	0.885371
chr22	38343371	48343371	10000000	MicroC	0.203016	0.511982	0.617539	0.722947	0.398623	0.407444	0.783852	0.422654	0.563631	0.387261	0.259729	0.375	0.0675676	0.0947831	0.386451	0.232456	2225	0.766732	0.838035	0.0665066	0.600547	0.129571	0.0531596	0.762692	1
chr22	38862512	48862512	10000000	MicroC	0.35923	0.563229	0.665066	0.784213	0.588014	0.626984	0.45923	0.239188	0.675583	0.423171	0.521674	0.625	0.243243	0.119363	0.498124	0.241205	3333	0.719101	0.897964	0.0789001	0.685636	0.119265	0.0855741	0.690083	0.734399
chr22	38923791	48923791	10000000	MicroC	0.380101	0.577208	0.669507	0.800553	0.621201	0.6585	0.474514	0.258298	0.692629	0.432078	0.56336	0.625	0.256757	0.123291	0.512946	0.240288	3395	0.719101	0.902305	0.0788964	0.687736	0.120219	0.0875418	0.740796	0.802029
chr22	38999210	48999210	10000000	MicroC	0.396233	0.58875	0.681916	0.80454	0.670225	0.704595	0.470387	0.393422	0.713112	0.444696	0.621243	0.5	0.256757	0.128106	0.52454	0.234731	3487	0.719101	0.910752	0.0805129	0.698532	0.119413	0.0873897	0.690083	0.852269
chr22	39312950	49312950	10000000	MicroC	0.456551	0.612964	0.716645	0.838877	0.776529	0.815804	0.619289	0.242544	0.792641	0.491388	0.963932	0.625	0.27027	0.153902	0.572753	0.227688	3929	0.719101	0.9204	0.0877962	0.73338	0.115814	0.0999934	0.662965	0.595301
chr22	39498232	49498232	10000000	MicroC	0.499633	0.63407	0.718333	0.863026	0.880243	0.908553	0.759633	0.265332	0.811148	0.520157	0.813669	0.75	0.351351	0.176461	0.598798	0.229757	4282	0.680797	0.966795	0.0897567	0.751266	0.109352	0.101647	0.648094	0.843786
chr22	39752557	49752557	10000000	MicroC	0.565415	0.619365	0.738228	0.856627	0.967234	0.998921	0.872542	0.106461	0.837022	0.54957	0.601209	0.875	0.418919	0.214946	0.6373	0.222917	5243	0.627062	1	0.0961864	0.811422	0.0979209	0.116218	0.648094	0.660731
chr22	40003618	50003618	10000000	MicroC	0.571854	0.580734	0.713481	0.750536	1	0.991741	0.849109	0.301264	0.819877	0.575693	0.958083	0.75	0.445946	0.227317	0.651684	0.226376	5939	0.660628	0.984548	0.09975	0.838474	0.0893156	0.12018	0.702479	0.604103
chr22	40010004	50010004	10000000	MicroC	0.571854	0.580734	0.713481	0.750536	1	0.991741	0.849109	0.301264	0.819877	0.575693	0.958083	0.75	0.445946	0.227317	0.651684	0.226376	5939	0.660628	0.984548	0.09975	0.838474	0.0893156	0.12018	0.702479	0.604103
chr22	40163810	50163810	10000000	MicroC	0.563842	0.550291	0.694982	0.7091	0.971536	1	0.876246	0.447335	0.804772	0.606184	0.922514	0.625	0.472973	0.234381	0.657165	0.22826	6061	0.627062	0.981341	0.104129	0.847353	0.0805961	0.12565	0.716076	0.534781
chr22	40163924	50163924	10000000	MicroC	0.563842	0.550291	0.694982	0.7091	0.971536	1	0.876246	0.447335	0.804772	0.606184	0.922514	0.625	0.472973	0.234381	0.657165	0.22826	6061	0.627062	0.981341	0.104129	0.847353	0.0805961	0.12565	0.716076	0.534781
chr22	40502237	50502237	10000000	MicroC	0.567462	0.501814	0.676387	0.667195	0.925708	0.975761	0.953712	0.671547	0.803055	0.699533	0.889655	0.625	0.554054	0.2469	0.671966	0.224863	6483	0.714216	0.999456	0.113477	0.878759	0.0839132	0.127345	0.716076	0.456725
chr22	40657018	50657018	10000000	MicroC	0.542848	0.498657	0.667018	0.663885	0.874725	0.931205	1	0.614324	0.781772	0.756766	0.834908	0.625	0.567568	0.255341	0.671622	0.212105	6715	0.714216	0.983785	0.115646	0.88719	0.0875575	0.124145	0.716076	0.538403
chr21	14333483	14433483	100000	HiC	0.086887	0.161423	0.547283	0.179661	0.0348478	0.0770387	0.727316	0.614363	0.187397	0.103469	0.129113	0	0	0.567836	0.187005	0.879071	10	0	0.318264	0.122779	0.234314	0.254273	0.311164	0.666667	0
chr21	15679981	15779981	100000	HiC	0.057685	0.205496	0.516921	0.231979	0.0407	0.0548666	0.300203	0.274593	0.130881	0.079871	0.0983098	0.571429	0	0.639515	0.555965	0.836566	93	0	0.504675	0.092445	0.444144	0.0906434	0.483386	0.666667	0
chr21	15878295	15978295	100000	HiC	0.1039	0.107691	0.278934	0.0918728	0.0611597	0.0220051	0.405826	0.403187	0.0687466	0.0252956	0.119243	0.428571	0	0.624575	0.309591	0.865541	14	0	0.270414	0.0477639	0.267744		0.560034	1	0
chr21	17463042	17563042	100000	HiC	0.0988469	0.334767	0.750783	0.394683	0.156247	0.310785	0.40022	0.751875	0.1759	0.260411	0.172717	0	0	0.85327	0.175754	0.707136	160	0	0.616327	0.0796379	0.448078	0.0981222	0.467372	1	0
chr21	17769385	17869385	100000	HiC	0.134138	0.301166	0.791594	0.151408	0.112142	0.3649	0.619928	0.380378	0.129708	0.655614	0.258426	0.285714	0	0.787585	0.122164	0.762811	105	0	0.589949	0.154235	0.338308	0.0725677	0.526614	0.666667	0
chr21	18807778	18907778	100000	HiC	0.173498	0.137532	0.486161	0.171176	0.0344785	0.226982	0.412898	0.602466	0.231271	0.0898	0.059806	0	0	0.736403	0.0956389	0.328424	41	0	0.33136	0.0573084	0.103077		0.340629	0.666667	0.333333
chr21	23373777	23473777	100000	HiC	0.208438	0.515401	0.785293	0.463135	0.0751519	0.417888	0.350178	0.863092	0.126417	0.47989	0.280428	0.285714	0	0.91825	0.490927	0.359076	40	0	0.268998	0.0305072	0.295648		0.303203	0.666667	0
chr21	25311820	25411820	100000	HiC	0.185832	0.215612	0.577643	0.194866	0.0821663	0.054115	0.513938	0.369773	0.0528871	0.174271	0.29723	0.571429	0	0.463304	0.0708322	0.906489	168	0	0.525015	0.263056	0.385724	0.0497681	0.530495	0.5	0
chr21	25557516	25657516	100000	HiC	0.105382	0.152642	0.483235	0.183303	0.12979	0.122135	0.218839	0.188292	0.198288	0.161369	0.163116	0.142857	0	0.410301	0.084381	0.901102	17	0	0.4036	0.17945	0.321894		0.415411	0.666667	0
chr21	25589257	25689257	100000	HiC	0.075664	0.128366	0.472046	0.102291	0.0505105	0.186396	0.400125	0.206052	0.0483692	0.167602	0.080208	0	0	0.48705	0.14126	0.769995	34	0	0.310555	0.0938701	0.232964	0.0552547	0.370829	0.666667
chr21	25684569	25784569	100000	HiC	0.0566151	0.191499	0.369804	0.143439	0.0271392	0.171364	0.36585	0.481766	0.0752936	0.0965146	0.125813	0.285714	0	0.43676	0.0656223	0.708932	1	0	0.407825	0.182356	0.22047	0.27559	0.522392	1	0
chr21	26523285	26623285	100000	HiC	0.0533101	0.24833	0.610435	0.28499	0.0487793	0.692221	0.608258	0.375291	0.0239746	0.0801397	0.0986099	0.142857	0	1	0.814367	0.500479	44	0	0.407558	0.000895865	0.334664	0	0.25798	1	0
chr21	26795408	26895408	100000	HiC	0.470475	0.137939	0.508819	0.22258	0.651031	0.0150319	0.565863	0.281748	0.556441	0.0620444	0.110611	0	0	0.310146	0.315168	0.95977	56	0	0.519801	0.234677	0.280539	0.192298	0.367815	1	1
chr21	26917087	27017087	100000	HiC	0.0963616	0.362008	0.700743	0.376972	0.0355697	0.12013	0.609936	0.297935	0.108082	0.107716	0.197026	0.142857	0	0.621822	0.0392639	0.554837	17	0	0.350792	0.136882	0.210258	0.00681554	0.371523	1
chr21	28942955	29042955	100000	HiC	0.0836907	0.166998	0.49781	0.205959	0.0880695	0.266065	0.435721	0.267868	0.116033	0.303271	0.141414	0	0	0.652699	0.0695314	0.362907	66	0	0.439054	0.303504	0.252257	0.192797	0.692306	0.75	1
chr21	28969359	29069359	100000	HiC	0.115799	0.193751	0.473159	0.224342	0.072078	0.0398346	0.369405	0.232779	0.102408	0.155774	0.0544054	0	0	0.440882	0.0643626	0.382543	122	0.5	0.403721	0.243548	0.162081	0.0841506	0.651766	1	0.5
chr21	28974628	29074628	100000	HiC	0.109926	0.157521	0.409929	0.176971	0.0790864	0.0413378	0.413984	0.294767	0.101012	0.120485	0.049905	0	0	0.407481	0.0687604	0.344349	123	0.666667	0.396757	0.243181	0.168388	0.100222	0.637123	1	1
chr21	29023796	29123796	100000	HiC	0.198774	0.141878	0.381217	0.210244	0.200911	0.0221721	0.249879	0.192086	0.418539	0.0720307	0.332633	0.428571	0	0	0.028523	0.868056	79	1	0.635072	0.261803	0.410051	0.113065	0.621455	0.666667	0.5
chr21	29027470	29127470	100000	HiC	0.208798	0.16647	0.412573	0.255096	0.224333	0.040962	0.105446	0.0637986	0.512685	0.0755961	0.422642	0.428571	0	0.00926916	0.0215116	0.99557	83	0	0.644914	0.28728	0.416024	0.0901815	0.649292	0.666667	0
chr21	29144070	29244070	100000	HiC	0.168155	0.23417	0.668863	0.192929	0.158508	0.142803	0.452589	0.428399	0.158512	0.0907187	0.121812	0.285714	0	0.777497	0.0736487	0.782447	123	0	0.654705	0.48413	0.750202	0.152093	0.85857	0.75	0
chr21	31509976	31609976	100000	HiC	0.132765	0.466324	0.83889	0.525171	0.0595626	0.251409	0.616163	0.333822	0.117764	0.558432	0.29673	0	0	0.799352	0.678647	0.666427	102	0	0.387606	0.0761861	0.233162	0.206382	0.306386	0.75	0.5
chr21	31682117	31782117	100000	HiC	0.171231	0.217514	0.512812	0.258894	0.179854	0.292747	0.308446	0.190189	0.14526	0.236218	0.194519	0	0	0.413466	0.300487	0.833693	3	0	0.302603	0.0871141	0.190459	0.132324	0.34311	1	0
chr21	31823019	31923019	100000	HiC	0.377991	0.432449	0.796669	0.419248	0.356438	0.161218	0.673936	0.18993	0.350279	0.256144	0.259226	0	0	0.978921	0.751296	0.568487	113	0	0.587004	0.0604137	0.265126	0.071629	0.288514	0.333333
chr21	32229048	32329048	100000	HiC	0.216202	0.223057	0.478118	0.197526	0.168097	0.0789177	0.309058	0.557893	0.186719	0.22191	0.132113	0	0	0.287554	0.260316	0.880747	58	0	0.588465	0.255435	0.233334	0.336838	0.378071	0.666667	1
chr21	32343011	32443011	100000	HiC	0.202448	0.156553	0.578063	0.195888	0.195461	0.0916949	0.333858	0.122511	0.202687	0.126605	0.0464046	0	0	0.502342	0.0710198	0.552323	130	0	0.407403	0.40843	0.329358	0.413366	0.492148	0.666667	0
chr21	32562602	32662602	100000	HiC	0.287521	0.270274	0.635985	0.216608	0.201069	0.214957	0.547926	0.301405	0.439342	0.120905	0.356036	0	0	0.480786	0.0498862	0.918942	132	1	0.770439	0.259394	0.447184		0.718434	0.666667	0
chr21	32562864	32662864	100000	HiC	0.287521	0.270274	0.635985	0.216608	0.201069	0.214957	0.547926	0.301405	0.439342	0.120905	0.356036	0	0	0.480786	0.0498862	0.918942	132	1	0.770439	0.259394	0.447184		0.718434	0.666667	0
chr21	32678039	32778039	100000	HiC	0.087535	0.218548	0.678602	0.215731	0.0271578	0.125558	0.363703	0.273935	0.234716	0.29419	0.20999	0.142857	0	0.486491	0.0315408	0.700311	35	1	0.264927	0.209805	0.151978		0.673799	1	0
chr21	32721791	32821791	100000	HiC	0.031213	0.0784074	0.178713	0.0863598	0.0538321	0.0105224	0.123714	0.162083	0.0608652	0.00809131	0.069507	0.142857	0	0.400555	0.0586827	0.922893	32	1	0.24296	0.215691	0.148388	0.122221	0.510284	0.333333
chr21	33216366	33316366	100000	HiC	0.0837982	0.169537	0.422794	0.18029	0.0827043	0.204059	0.384133	0.276231	0.067634	0.106896	0.10311	0	0	0.487036	0.0489493	0.832495	19	0	0.237908	0.270561	0.147879		0.478325	1	0
chr21	33353412	33453412	100000	HiC	0.0665853	0.453513	0.869522	0.438285	0.0924682	0.603157	0.631903	0.565135	0.20481	0.516275	0.448845	0	0	0.706394	0.0691218	0.630508	107	0	0.571279	0.310542	0.30946	0.253157	0.491982	0	0
chr21	33441715	33541715	100000	HiC	0.114456	0.181912	0.428964	0.194501	0.0756097	0.0368283	0.290762	0.114493	0.080864	0.0552044	0.0712071	0	0	0.302735	0.287966	0.503472	122	0	0.361481	0.29073	0.200545	0.0782557	0.596422	0.5
chr21	33493037	33593037	100000	HiC	0.0868214	0.34706	0.692861	0.321213	0.140369	0.66128	0.387516	0.576316	0.0736098	0.283055	0.191394	0.142857	0	0.673898	0.774648	0.45079	354	0.666667	0.391254	0.333367	0.318292	0.330576	0.806539	0.5	0.5
chr21	33493490	33593490	100000	HiC	0.104479	0.321751	0.708801	0.298617	0.14093	0.59038	0.287677	0.606949	0.0708011	0.251425	0.139214	0.142857	0	0.673121	0.774648	0.45079	357	0.666667	0.386691	0.330276	0.312318	0.320644	0.846456	1	0
chr21	33538705	33638705	100000	HiC	0.114339	0.126566	0.308579	0.147952	0.090769	0.263059	0.400908	0.125959	0.0888464	0.0984237	0.0449045	0.142857	0	0.465861	0.671709	0.609195	168	0	0.47333	0.273545	0.333162	0.165426	0.763032	0.666667	0
chr21	33592399	33692399	100000	HiC	0.165254	0.186391	0.5167	0.273311	0.219863	0.211199	0.500874	0.0587982	0.351548	0.229125	0.020402	0	0	0.335524	0.441667	0.462644	90	0	0.729459	0.178491	0.452055		0.599967	0.5	0
chr21	33865533	33965533	100000	HiC	0.214586	0.236625	0.425242	0.324257	0.0376782	0.0477264	0.662239	0.268471	0.0310076	0.016822	0.169717	0.285714	0	0.199598	0.22927	0.288913	8	0	0.212751	0.294143	0.170346		0.317119	1	0.5
chr21	34023223	34123223	100000	HiC	0.0269405	0.127576	0.332553	0.136814	0.00385398	0.0172867	0.352795	0.417536	0.00186817	0.0285754	0.186019	0.142857	0	0.503737	0.0429761	0.885057	18	0	0.285205	0.14869	0.17722		0.346778	0.5	0.5
chr21	34023577	34123577	100000	HiC	0.00268936	0.109913	0.319827	0.103208	0.00254771	0.00446783	0.328758	0.426912	0	0.024454	0.234217	0.142857	0	0.497108	0.0430826	0.926245	17	0	0.283237	0.1428	0.17587		0.355412	0.666667	0.333333
chr21	34565112	34665112	100000	HiC	0.056936	0.240233	0.477698	0.2631	0.0391275	0.205186	0.450906	0.422019	0.0696277	0.311041	0.112311	0.142857	0	0.491763	0.19092	0.502754	75	0	0.503165	0.395445	0.40274	0.318375	0.395235	0.75	0.5
chr21	34618993	34718993	100000	HiC	0.196202	0.512797	0.796595	0.519777	0.297352	0.656896	0.298354	0.177429	0.304781	0.469238	0.247525	0.285714	0	0.510542	0.398875	0.46001	150	0	0.728518	0.370887	0.604046	0.178838	0.430797	1	0.5
chr21	35954666	36054666	100000	HiC	0.0743447	0.101667	0.41045	0.100042	0.0618321	0.0789177	0.253071	0.101647	0.0510035	0.129076	0.0755076	0	0	0.491128	0.721435	0.56681	76	0	0.294992	0.255289	0.135754	0.0610891	0.435322	0.75	0.5
chr21	36019940	36119940	100000	HiC	0.126228	0.124774	0.40691	0.125058	0.121057	0.13416	0.149553	0.0889732	0.0819965	0.0801938	0.163216	0	0	0.258435	0.972801	0.449952	242	0.666667	0.553732	0.231694	0.257155	0.194934	0.632204	0.75
chr21	36085078	36185078	100000	HiC	0.107291	0.16218	0.426334	0.182228	0.108362	0.205186	0.356092	0.169066	0.0627131	0.135191	0.113611	0	0	0.215034	0.495897	0.68738	19	0	0.402619	0.298567	0.393352	0.226321	0.529351	1
chr21	36270188	36370188	100000	HiC	0.0739439	0.181026	0.547444	0.197413	0.0788441	0.200718	0.266668	0.248928	0.0896944	0.129811	0.0290279	0	0	0.793872	0.30217	0.759459	187	0	0.583495	0.343206	0.457867	0.164125	1	0.666667	0
chr21	36335391	36435391	100000	HiC	0.162983	0.402254	0.77539	0.457009	0.103785	0.104096	0.790418	0.306837	0.276481	0.482297	0.29763	0.285714	0	0.502198	0.409886	0.658046	185	0	0.404105	0.347295	0.259697	0.416035	0.982548	0.666667	0.333333
chr21	37023169	37123169	100000	HiC	0.247978	0.292724	0.734428	0.247154	0.193547	0.59038	0.798502	0.371411	0.226895	0.393133	0.369337	0.285714	0	0.600856	0.18062	0.449234	93	0	0.388173	0.293714	0.313183	0.192206	0.664894	1	0
chr21	37023225	37123225	100000	HiC	0.247978	0.292724	0.734428	0.247154	0.193547	0.59038	0.798502	0.371411	0.226895	0.393133	0.369337	0.285714	0	0.600856	0.18062	0.449234	93	0	0.388173	0.293714	0.313183	0.192206	0.664894	1	0
chr21	38071344	38171344	100000	HiC	0.0542063	0.201269	0.452352	0.181128	0.0142987	0.0954528	0.514003	0.344599	0.0658095	0.0401928	0.138514	0	0	0.581494	0.0802107	0.904334	6	0	0.283999	0.202286	0.147742	0.081406	0.453021	0.5	1
chr21	38755182	38855182	100000	HiC	0.203161	0.322967	0.523836	0.484713	0.0702091	0.0244269	0.648377	0.0325028	0.100758	0.0535666	0.192719	0.428571	0	0.59089	0.304861	0.516164	167	0	0.773667	0.450139	0.551963		0.495917	0.333333	0
chr21	39271558	39371558	100000	HiC	0.0378651	0.263261	0.566416	0.271851	0.0380303	0.0424652	0.251703	0.494353	0.0622	0.195195	0.0568057	0.142857	0	0.636154	0.0633422	0.916068	32	1	0.356413	0.248868	0.197031	0.0763097	0.633051	1	0.5
chr21	39299646	39399646	100000	HiC	0.117168	0.188957	0.574332	0.206846	0.062945	0.12702	0.513912	0.17605	0.0810918	0.269573	0.117812	0	0	0.445139	0.103982	0.932591	107	1	0.392972	0.280437	0.292453	0.0727495	0.524415	1	1
chr21	39330331	39430331	100000	HiC	0.0316821	0.13389	0.39081	0.170725	0.0394557	0.0762871	0.494765	0.141909	0.0503651	0.103442	0.09951	0	0	0.491861	0.100621	0.954502	34	1	0.402667	0.26871	0.197813	0.166999	0.49583	0.666667	1
chr21	39395854	39495854	100000	HiC	0.0540722	0.25453	0.512112	0.308756	0.0671176	0.013153	0.447725	0.322873	0.10155	0.0807804	0.128013	0	0	0.292641	0.0898145	0.957495	3	0	0.222564	0.219745	0.158411	0.105291	0.425373	1	0
chr21	39506441	39606441	100000	HiC	0.114018	0.095493	0.215455	0.0963954	0.0267505	0.0807967	0.231202	0.353996	0.100495	0.13523	0.0874087	0.142857	0	0.588519	0.187966	0.563578	86	0	0.30804	0.0411035	0.283253	0.00875655	0.351587	0.666667	0.5
chr21	39562909	39662909	100000	HiC	0.174437	0.434018	0.677607	0.43933	0.139308	0.740323	0.524963	0.589878	0.0953807	0.259693	0.170017	0.285714	0	0.917887	0.142557	0.682471	152	0	0.582947	0.128779	0.426288	0.0694349	0.361471	0.5	0
chr21	41311998	41411998	100000	HiC	0.0492662	0.0690396	0.268084	0.0902599	0.0218633	0.0330703	0.608301	0.178291	0.0415721	0.0105734	0.0512051	0	0	0.61941	0.235816	0.887572	22	0	0.292151	0.201113	0.103011	0.178589	0.313874	1	0
chr21	41370019	41470019	100000	HiC	0.00211202	0.262794	0.378813	0.293619	0.00276748	0.0571214	0.607418	0.233641	0.00141624	0.0846046	0.178918	0.142857	1	0.734823	0.212291	0.742337	8	0	0.271041	0.201387	0.167541	0.233776	0.314003	0.666667	0
chr21	41481115	41581115	100000	HiC	0.0681396	0.335184	0.622552	0.353525	0.0257718	0.129275	0.538311	0.407708	0.028224	0.18489	0.191119	0.142857	0	0.869927	0.0808515	0.724737	76	0	0.35824	0.234762	0.185702	0.150445	0.360421	1	0
chr21	41717088	41817088	100000	HiC	0.146927	0.243087	0.497217	0.284661	0.0684643	0.0499812	0.662529	0.750668	0.166069	0.0777958	0.131013	0	0	0.591882	0.0642759	0.972222	47	0	0.390249	0.289875	0.226649	0.34487	0.354143	1	1
chr21	41904017	42004017	100000	HiC	0.480805	0.715775	0.934721	0.725572	0.329441	0.849681	0.400176	0.527373	0.335923	0.834943	0.661466	0	0	0.838409	0.159702	0.881466	230	0	0.834164	0.274044	0.49369	0.131107	0.53222	0.666667	0.5
chr21	41960386	42060386	100000	HiC	0.246367	0.294127	0.555726	0.324593	0.170754	0.185644	0.185085	0.464523	0.283037	0.380296	0.289729	0.285714	0	0.779706	0.20134	0.701988	299	0.5	1	0.378026	0.616043	0.200507	0.548866	1	0.75
chr21	42149688	42249688	100000	HiC	0.0852222	0.210005	0.415973	0.0940657	0.0445653	0.259677	0.450053	0.740754	0.100122	0.0503651	0.235424	0.142857	0	0.484471	0.332543	0.739464	73	0	0.574449	0.198328	0.402781	0.515405	0.469889	0.75
chr21	42446007	42546007	100000	HiC	0.0611192	0.287184	0.482214	0.376324	0.0523683	0.403983	0.390242	0.210277	0.0406243	0.123904	0.158116	0.428571	0	0.925246	0.411653	0.717553	193	0	0.558267	0.232766	0.304472	0.223471	0.434117	1	0
chr21	42603620	42703620	100000	HiC	0.0281632	0.138614	0.261627	0.145732	0.0162349	0.0533634	0.445977	0.295888	0.0165773	0.0642382	0.0593059	0	0	0.98832	0.492605	0.690852	133	0	0.287848	0.297158	0.120105		0.31114	0.75	1
chr21	42829567	42929567	100000	HiC	0.224225	0.385258	0.709412	0.397575	0.0556035	0.154829	0.513931	0.329856	0.15574	0.267674	0.227123	0	0	0.599727	0.510082	0.620211	281	1	0.3866	0.354175	0.221017	0.350613	0.572181	1	0.333333
chr21	43609487	43709487	100000	HiC	0.141857	0.0693351	0.241175	0.112995	0.13824	0.00977076	0.367504	0.377446	0.142592	0.0668122	0.0275028	0	0	0.142659	0.889483	0.953185	84	0	0.270998	0.516017	0.347964	0.311367	0.526641	0.5	0
chr21	43609559	43709559	100000	HiC	0.141857	0.0693351	0.241175	0.112995	0.13824	0.00977076	0.367504	0.377446	0.142592	0.0668122	0.0275028	0	0	0.142659	0.889483	0.953185	84	0	0.270998	0.516017	0.347964	0.311367	0.526641	0.5	0
chr21	43726329	43826329	100000	HiC	0.241704	0.311776	0.575937	0.310926	0.0748149	0.0819241	0.38579	0.688163	0.0762957	0.0912072	0.340734	0.142857	0	0.293402	0.372857	0.480364	164	0	0.339984	0.371381	0.190722	0.338316	0.277083	0.8	0
chr21	43739512	43839512	100000	HiC	0.214951	0.320251	0.499018	0.314776	0.116479	0.462608	0.373409	0.456677	0.041164	0.156001	0.211521	0.142857	0	0.308733	0.322487	0.679957	137	0	0.35455	0.388259	0.231777	0.426213	0.227697	0.75	0.5
chr21	43815222	43915222	100000	HiC	0.0867393	0.350894	0.747811	0.398983	0.0477585	0.111362	0.625142	0.310118	0.132476	0.473991	0.403915	0	0	0.7346	0.512953	0.775263	65	0	0.317702	0.29887	0.154688	0.244232	0.464417	0.5	0.5
chr21	44281233	44381233	100000	HiC	0.0894422	0.202669	0.546995	0.271221	0.0334058	0.0154077	0.234966	0.0500043	0.0664571	0.0797486	0.0191019	0	0	0.0799755	0.164662	0.624521	117	1	0.371281	0.518308	0.3026	0.408703	0.244574	1	0
chr21	44405509	44505509	100000	HiC	0.220048	0.312868	0.683075	0.336325	0.0273587	0.0631342	0.801027	0.475817	0.113526	0.121575	0.231823	0.142857	0	0.538857	0.304935	1	273	0	0.642664	0.370168	0.497263	0.300966	0.558901	0	0
chr21	44456806	44556806	100000	HiC	0.149143	0.214967	0.36271	0.221314	0.071691	0.427659	0.348826	0.219847	0.149466	0.513268	0.170717	0.142857	0	0.297306	0.375559	0.918702	106	0	0.754196	0.414476	0.463067		0.325549	0.5	0
chr21	44823902	44923902	100000	HiC	0.317646	0.274285	0.733317	0.302385	0.317164	0.195791	0.399456	0.310716	0.372738	0.439673	0.233323	0.142857	0	0.522651	0.38164	0.694085	190	0	0.807023	0.51132	0.434212	0.463671	0.387374	0.5	0.666667
chr21	44890011	44990011	100000	HiC	0.209345	0.173203	0.395585	0.191352	0.166529	0.187899	0.220763	0.582205	0.0755373	0.16973	0.127313	0.428571	0	0.315757	0.29172	0.554598	191	0	0.594926	0.395219	0.36738	0.0171607	0.275002	0.75	0
chr21	45023852	45123852	100000	HiC	0.051694	0.0815157	0.152746	0.0777076	0.0358761	0.224728	0.384533	0.158203	0.0307614	0.122363	0.0623062	0	0	0.770435	0.305672	0.561063	134	0	0.141154	0.340344	0.226758		0.424652	0.75	0
chr21	45355164	45455164	100000	HiC	0.154127	0.16166	0.372243	0.100218	0.0773834	0.0019625	0.244844	0.459248	0.187112	0.0535175	0.105217	0.142857	0	0.509769	0.405709	0.835728	232	0	0.654234	0.38207	0.413287	0.26383	0.378817	0.666667	0
chr21	45523364	45623364	100000	HiC	0.21019	0.144774	0.27195	0.137708	0.0551043	0.0913191	0.207537	0.224071	0.0799676	0.103812	0.137914	0.428571	0	0.21846	0.376923	0.975575	24	0	0.420869	0.400352	0.315567		0.403311	0.75	0.5
chr21	45540770	45640770	100000	HiC	0.149639	0.128191	0.173511	0.123538	0.0433524	0.0822999	0.190802	0.36141	0.0629807	0.0489488	0.10121	0.142857	0	0.301509	0.355511	0.866379	105	0	0.344748	0.425341	0.359617		0.419794	0.8	0.5
chr21	45593693	45693693	100000	HiC	0.395014	0.315792	0.51121	0.375179	0.28184	0.335964	0.210554	0.051901	0.370095	0.275398	0.353335	0.285714	0	0.468085	0.311986	0.892122	134	0	0.417962	0.347427	0.275596	0.151553	0.656819	0.666667	0
chr21	45931769	46031769	100000	HiC	0.576468	0.394394	0.829167	0.351512	0.572911	0.0225479	0.404568	0.217605	0.715652	0.126391	0.290429	0	0	0.341317	0.365948	0.867936	139	0	0.692176	0.419748	0.323771	0.326468	0.355675	0.666667	0
chr21	46048111	46148111	100000	HiC	0.188707	0.276274	0.629984	0.266685	0.0917121	0.14581	0.412632	0.33796	0.195813	0.146253	0.19872	0	0	0.564116	0.386376	0.812739	193	0	0.717106	0.555042	0.726618	0.241316	0.579714	0.5	0
chr21	46179195	46279195	100000	HiC	0.284093	0.373707	0.679641	0.401294	0.18438	0.388952	0.882303	0.589103	0.126848	0.202589	0.49525	0.142857	0	0.609005	0.36424	0.863985	201	1	0.328987	0.298935	0.171423	0.315048	0.50838	1	0
chr21	46236296	46336296	100000	HiC	0.172903	0.0677582	0.197475	0.127996	0.164543	0.0229237	0.29861	0.167946	0.122295	0.0619722	0.0550055	0	0	0.542294	0.304475	0.687979	247	0.666667	0.617743	0.353948	0.376915	0.401392	0.738581	0.75	0
chr21	46274123	46374123	100000	HiC	0.15419	0.138857	0.388033	0.155633	0.0614271	0.0372041	0.650819	0.204587	0.0523086	0.0966888	0.20442	0	0	0.540033	0.317246	0.759219	245	1	0.751175	0.49953	0.443293		0.766506	1
chr21	46585594	46685594	100000	HiC	0.114618	0.0962722	0.350473	0.0626626	0.0293552	0.0293123	0.253199	0.273817	0.0135793	0.0557379	0.0893089	0.142857	0	0.444428	0.148667	0.963362	53	0	0.330799	0.376279	0.271271	0.26801	0.492842	0.5	0
chr22	17761496	17861496	100000	HiC	0.0634071	0.219405	0.373861	0.268888	0.00957073	0.0225479	0.224469	0.246573	0.0260123	0.0435067	0.0710071	0.714286	0	0.603521	0.0426648	0.490182	0	0						1	0.666667
chr22	18935835	19035835	100000	HiC	0.562785	0.169908	0.700158	0.154811	0.602733	0.393628	0.670299	0.285386	0.977553	0.114551	0.173117	0.428571	0	0.400208	0.0963804	0.465042	0	0						1	0
chr22	19382544	19482544	100000	HiC	0.146611	0.352519	0.658767	0.364317	0.1489	0.254165	0.377643	0.454393	0.194276	0.266425	0.212009	0.142857	0	0.607479	0.146222	0.411877	0	0						1
chr22	19397449	19497449	100000	HiC	0.225257	0.385404	0.798467	0.410156	0.17455	0.339346	0.584173	0.424778	0.219347	0.394755	0.219922	0.142857	0	0.52753	0.185084	0.364943	0	0						1	1
chr22	19397710	19497710	100000	HiC	0.225257	0.385404	0.798467	0.410156	0.17455	0.339346	0.584173	0.424778	0.219347	0.394755	0.219922	0.142857	0	0.52753	0.185084	0.364943	0	0						1	1
chr22	19429201	19529201	100000	HiC	0.271579	0.68266	0.918913	0.717881	0.183036	0.439309	0.557687	0.464954	0.188752	0.4649	0.664966	0.285714	0	0.46102	0.185234	0.496288	0	0						1	0
chr22	19429456	19529456	100000	HiC	0.270598	0.62014	0.884421	0.616996	0.138679	0.325149	0.634737	0.545354	0.185566	0.414839	0.500825	0.285714	0	0.466141	0.185781	0.488506	0	0						0.666667	0
chr22	19664502	19764502	100000	HiC	0.561841	0.479276	0.77297	0.50416	0.455208	0.270951	0.181017	0.0551772	0.653136	0.365451	0.417742	0	0	0.413241	0.0392185	0.105244	0	0						0.5
chr22	19742293	19842293	100000	HiC	0.320849	0.407246	0.915005	0.385008	0.215248	0.413378	0.733781	0.33546	0.457779	0.282849	0.238024	0.142857	0	0.856429	0.0591517	0.279933	0	0						0	0
chr22	19891370	19991370	100000	HiC	0.137542	0.11496	0.261312	0.122961	0.0901791	0.0822999	0.0733263	0.3646	0.260566	0.148991	0.0679068	0.428571	0	0.137318	0.082948	0.266882	0	0						0.75	1
chr22	19891819	19991819	100000	HiC	0.137542	0.11496	0.261312	0.122961	0.0901791	0.0822999	0.0733263	0.3646	0.260566	0.148991	0.0679068	0.428571	0	0.137318	0.082948	0.266882	0	0						0.75	1
chr22	19966822	20066822	100000	HiC	0.137045	0.151543	0.254354	0.163542	0.162078	0.0860579	0.427165	0.107337	0.279679	0.281238	0.109311	0.142857	0	0.281601	0.0506959	0.140445	0	0						0.666667
chr22	19967013	20067013	100000	HiC	0.137045	0.151543	0.254354	0.163542	0.162078	0.0860579	0.427165	0.107337	0.279679	0.281238	0.109311	0.142857	0	0.281601	0.0506959	0.140445	0	0						0.666667
chr22	20065937	20165937	100000	HiC	0.276355	0.283488	0.746954	0.216652	0.130255	0.168734	0.634108	0.387792	0.363974	0.364154	0.577758	0.285714	0	0.0887644	0.0397142	0.356442	0	0						0.666667	0
chr22	20067391	20167391	100000	HiC	0.273025	0.312937	0.686266	0.300621	0.130562	0.0916949	0.579669	0.460126	0.34549	0.320314	0.613861	0.285714	0	0.0785435	0.03374	0.350694	0	0						0.666667	0
chr22	20079455	20179455	100000	HiC	0.161748	0.203584	0.297835	0.177333	0.0601479	0.142803	0.390514	0.25416	0.109506	0.0768229	0.226623	0.285714	0	0.0440679	0.0292792	0.382902	0	0						1
chr22	20233245	20333245	100000	HiC	0.269652	0.0102225	0.0599488	0.00590773	0.385353	0.0323187	0	0.071989	0.424805	0.027089	0.0270027	0.571429	0	0.588894	0.129172	0.0319684	0	0						0.5	0.333333
chr22	20344114	20444114	100000	HiC	0.225212	0	0.323488	0.0706378	0.320563	0.000751597	0.297679	0	0.41539	0.0153498	0.0253025	0.285714	0	0.246707	0.166037	0.0154518	0	0						0.5	0
chr22	20387825	20487825	100000	HiC	0.184149	0.243615	0.563037	0.242292	0.20253	0.221721	0.382064	0.0648332	0.422696	0.423997	0.348535	0	0	0.463124	0.0569169	0.206058	0	0						0.666667	0
chr22	20445843	20545843	100000	HiC	0.108864	0.219669	0.418754	0.244622	0.0460059	0.00601278	0.0834881	0.543064	0.135649	0.0482222	0.169217	0	0	0.458594	0.0883457	0.29035	0	0						0.666667	1
chr22	20445912	20545912	100000	HiC	0.108864	0.219669	0.418754	0.244622	0.0460059	0.00601278	0.0834881	0.543064	0.135649	0.0482222	0.169217	0	0	0.458594	0.0883457	0.29035	1975	0	0.363395	0.0900837	0.195456	0.268944	0.427411	0.666667	1
chr22	20867406	20967406	100000	HiC	0.0275523	0.0888858	0.333624	0.105797	0.0419542	0.0545743	0.296516	0.199371	0.0559619	0.0266797	0.0300905	0	0	0.567368	0.122977	0.261973	1510	0	0.474086	0.11155	0.292635	0.239476	0.544877	0.5	0
chr22	20932268	21032268	100000	HiC	0.294317	0.297548	0.566579	0.271497	0.211058	0.107854	0.466508	0.238986	0.321865	0.0848298	0.191519	0.428571	0	0.375089	0.036848	0.238745	2163	0	0.47478	0.1169	0.327198	0.193745	0.622863	0.5	0
chr22	21615999	21715999	100000	HiC	0.176677	0.228294	0.49134	0.218472	0.17941	0.647125	0.209014	0.361928	0.301494	0.493092	0.10491	0	0	0.306401	0.0875358	0.0851293	2062	0.5	0.412613	0.0822326	0.253178	0.25316	0.445659	1	0
chr22	21685793	21785793	100000	HiC	0.160306	0.227729	0.516845	0.224405	0.142016	0.397971	0.146706	0.45616	0.185727	0.198898	0.0887089	0.428571	0	0.730586	0.0908081	0.12955	999	0	0.334109	0.0197747	0.199504	0.142892	0.492133	1	0
chr22	21817679	21917679	100000	HiC	0.0701484	0.184886	0.340404	0.232011	0.033794	0.00864337	0.359128	0.420683	0.0829789	0.0340124	0.0688756	0	0	0.578692	0.18007	0.201988	1058	0	0.379436	0	0.194719	0.104886	0.509372	0.5	0
chr22	22237219	22337219	100000	HiC	0.212128	0.00233784	0.041144	0.0321608	0.109383	0.0144891	0.0960946	0.00526446	0.0450627	0.000560473	0.034766	0.857143	0	0.292938	0.216312	0.726353	2496	0.4	0.409384	0.133828	0.230834	0.114684	0.547449	0.5	1
chr22	22458741	22558741	100000	HiC	0.0546086	0.408295	0.54456	0.418621	0.0885497	0.217212	0.282178	0.409259	0.0936972	0.169704	0.176318	0.285714	0	0.79637	0.187517	0.687021	1577	0.4	0.431721	0.135358	0.239929	0.134365	0.476614	0.666667
chr22	23020518	23120518	100000	HiC	0.098052	0.195285	0.502534	0.238766	0.0900035	0.175498	0.588755	0.440986	0.278376	0.360356	0.161116	0	0	0.678743	0.0841007	0.650742	1436	0.5	0.419592	0.128014	0.237866	0.129623	0.467174	1	0
chr22	23095365	23195365	100000	HiC	0.164269	0.203917	0.510731	0.237191	0.0802126	0.0959121	0.420491	0.199737	0.226	0.358015	0.153247	0	0	0.143958	0.0362333	0.483956	1687	0.5	0.438156	0.12322	0.24866	0.081956	0.442766	1	0.666667
chr22	23129703	23229703	100000	HiC	0.096912	0.0253888	0.170697	0.0932423	0.0454488	0.0120256	0.349816	0.239159	0.152175	0.0807518	0.0269027	0	0	0.0787633	0.00598478	0.118175	1463	0	0.425381	0.0783362	0.250718	0.0723945	0.404099	0.666667	1
chr22	23667294	23767294	100000	HiC	0.0458129	0.0414081	0.194603	0.0273671	0.0438043	0.0259301	0.198381	0.167946	0.184629	0.0734657	0.00680068	0.285714	0	0.495996	0.0515026	0.2233	2117	0	0.402947	0.112715	0.223915	0.209854	0.557918	1	0.5
chr22	23667355	23767355	100000	HiC	0.0458129	0.0414081	0.194603	0.0273671	0.0438043	0.0259301	0.198381	0.167946	0.184629	0.0734657	0.00680068	0.285714	0	0.495996	0.0515026	0.2233	1722	0	0.436409	0.108405	0.237979	0.172375	0.506409	1	0.5
chr22	23718225	23818225	100000	HiC	0.0806761	0.166817	0.403509	0.16857	0.045203	0.155205	0.304073	0.430576	0.242368	0.364945	0.144746	0	0	0.348153	0.0681654	0.0846504	4161	0.214286	0.619213	0.246234	0.388633	0.20394	0.67817	0.75	0
chr22	23806702	23906702	100000	HiC	0.157628	0.252816	0.622692	0.244474	0.100211	0.0646374	0.553153	0.348047	0.365767	0.178577	0.216622	0.285714	0	0.303602	0.0415121	0.246288	4091	0.214286	0.616889	0.247473	0.393861	0.197463	0.670139	0.666667
chr22	23911194	24011194	100000	HiC	0.531499	0.0701974	0.231737	0.042831	0.447192	0.0127772	0.330241	0.184585	0.952165	0.033575	0.0630063	0.142857	0		0.246976	0.278454	4025	0.214286	0.611701	0.247897	0.391507	0.19564	0.667465	1	0
chr22	24131486	24231486	100000	HiC	0.198354	0.121653	0.401325	0.126448	0.0532308	0.0150319	0.260249	0.280541	0.14333	0.0684902	0.0563056	0.428571	0	0.293086	0.11685	0.432232	3616	0.25	0.575665	0.234685	0.36225	0.179794	0.655137	0.5	0
chr22	24220816	24320816	100000	HiC	0.539261	0.0906878	0.228314	0.146556	0.380354	0.0807967	0.168205	0.0918183	0.31528	0.0195606	0.029603	0.428571	0	0.347325	0.32574	0.0193966	3610	0.25	0.574018	0.234383	0.360694	0.179258	0.653448	1	0
chr22	24367878	24467878	100000	HiC	0.263002	0.182617	0.641232	0.183678	0.250792	0.195791	0.642646	0.591258	0.765932	0.136882	0.0537054	0.142857	0	0.438016	0.137211	0.278496	3424	0.25	0.542964	0.215645	0.331904	0.177993	0.621865	0.5	0
chr22	24505957	24605957	100000	HiC	0.129094	0.271032	0.733349	0.205784	0.0148555	0.0815483	0.67023	0.614018	0.0857773	0.267237	0.139914	0.285714	0	0.239976	0.0437766	0.405651	2985	0.75	0.36421	0.0881219	0.201968	0.115793	0.362609	0.666667	0.5
chr22	24544810	24644810	100000	HiC	0.236699	0.00198181	0.176139	0.118331	0.0116782	0.0124014	0.25834	0.0914734	0.062755	0	0	0.714286	0	0.313257	0.106605	0.047773	2222	0.5	0.349838	0.0858471	0.190959	0.117882	0.347349	0.5	0
chr22	24756168	24856168	100000	HiC	0.107241	0.254693	0.613123	0.229927	0.12698	0.0556182	0.494922	0.458402	0.317533	0.173682	0.233223	0.428571	0	0.480919	0.30832	0.557711	2892	0.333333	0.415849	0.110017	0.191039	0.189745	0.381356	1	0
chr22	24902715	25002715	100000	HiC	0.213804	0.235742	0.428569	0.21252	0.142678	0.0127772	0.38241	0.342185	0.181102	0.0782643	0.192519	0.142857	0	0.703614	0.514508	0.841715	4729	0.636364	0.57759	0.187563	0.265926	0.318096	0.453297	0.5	0
chr22	26379259	26479259	100000	HiC	0.0561678	0.171231	0.440804	0.188805	0.01428	0.15295	0.320484	0.713424	0.0168378	0.0598519	0.0925093	0.142857	0	0.147613	0.00948694	0.402179	3909	0.7	0.547405	0.201843	0.254704	0.380451	0.509887	0.5	0
chr22	26462502	26562502	100000	HiC	0.147335	0.411265	0.713678	0.408862	0.103216	0.0996701	0.727179	0.977444	0.128766	0.166374	0.255788	0	0	0.663387	0.0779789	0.457974	4058	0.636364	0.541216	0.248923	0.274285	0.42524	0.551459	1
chr22	26596410	26696410	100000	HiC	0.0896935	0.0660188	0.267282	0.169576	0.0204074	0.00187899	0.443459	0.0658677	0.0467403	0.0924415	0.0688069	0	0	0.0800536	0.03856	0.464559	4060	0.636364	0.541396	0.248277	0.274211	0.425799	0.551518	0.666667	0.5
chr22	26622653	26722653	100000	HiC	0.34867	0.17666	0.464541	0.197568	0.167778	0.108982	0.117843	0.116562	0.14892	0.191833	0.567157	0.285714	0	0.178764	0.0603264	0.315254	5272	0.75	0.493046	0.265555	0.276115	0.386415	0.539546	1	0
chr22	27751755	27851755	100000	HiC	0.20242	0.372693	0.691058	0.338889	0.201786	0.385569	0.35088	0.381671	0.214574	0.401136	0.636964	0	0	0.364029	0.0435288	0.334052	5241	0.75	0.474546	0.263419	0.273793	0.409781	0.537392	0.666667	0
chr22	27870133	27970133	100000	HiC	0.0659859	0.176252	0.414415	0.154858	0.0838548	0.0661405	0.494117	0.502888	0.144428	0.0766522	0.0784078	0.571429	0	0.616938	0.160968	0.281849	4071	0.642857	0.466691	0.248543	0.260015	0.361199	0.504809	0.666667	0.333333
chr22	28692421	28792421	100000	HiC	0.223662	0.38713	0.890005	0.327097	0.158317	0.292371	0.970281	0.253987	0.18681	0.697344	0.425543	0.142857	0	0.902653	0.159221	0.338362	3974	0.583333	0.479038	0.254266	0.280651	0.321901	0.509971	0.666667	1
chr22	28722673	28822673	100000	HiC	0.0549311	0.202284	0.430227	0.228383	0.00226705	0.011274	0.468422	0.126218	0.0926377	0.375213	0.125113	0	0	0.679712	0.105813	0.416547	3692	0.583333	0.516028	0.263533	0.302313	0.30056	0.533123	0.75	0.666667
chr22	28833571	28933571	100000	HiC	0.0248349	0.0486953	0.174004	0.0650919	0.00708696	0.0135287	0.449557	0.282697	0.00997319	0.00702238	0.0171017	0	0	0.465578	0.0517184	0.315374	3188	0.333333	0.481896	0.258923	0.28045	0.2832	0.534803	0.666667	0
chr22	29023034	29123034	100000	HiC	0.0736779	0.308955	0.536075	0.243286	0.0585324	0.328824	0.459214	0.547202	0.164722	0.22846	0.261726	0	0	0.370167	0.0204516	0.466475	3188	0.333333	0.481896	0.258923	0.28045	0.2832	0.534803	0.5	0
chr22	29155895	29255895	100000	HiC	0.210923	0.297603	0.697097	0.270642	0.244115	0.481022	0.592687	0.686697	0.39454	0.308112	0.248925	0	0	0.688826	0.0340537	0.322438	3075	0.461538	0.468319	0.258785	0.268161	0.251792	0.530723	0.4	0
chr22	29256617	29356617	100000	HiC	0.47484	0.434997	0.813434	0.450335	0.0830453	0.0856821	0.866848	0.849039	0.269288	0.171684	0.336134	0.571429	0	0.417251	0.0409256	0.383621	3176	0.333333	0.475578	0.253003	0.27975	0.211029	0.506986	1	0
chr22	29430217	29530217	100000	HiC	0.136569	0.50352	0.820392	0.516912	0.0679324	0.535513	0.658444	0.398138	0.173048	0.37446	0.313731	0.285714	0	0.868876	0.035906	0.302682	3907	0.363636	0.42112	0.232006	0.264953	0.204133	0.46378	1
chr22	29531326	29631326	100000	HiC	0.165934	0.320669	0.649458	0.331076	0.140732	0.302518	0.382924	0.400638	0.130588	0.175993	0.115212	0.571429	0	0.598116	0.0615501	0.386135	3525	0.25	0.435853	0.234134	0.28498	0.160248	0.444721	0.5	0.5
chr22	29717010	29817010	100000	HiC	0.22736	0.391529	0.603637	0.405377	0.106953	0.0759113	0.546894	0.478662	0.179563	0.162325	0.323032	0.142857	0	0.546454	0.03027	0.291188	3525	0.25	0.435853	0.234134	0.28498	0.160248	0.444721	1
chr22	30276946	30376946	100000	HiC	0.0836561	0.209735	0.546156	0.21124	0.0590326	0.206313	0.511317	0.345116	0.0766996	0.126211	0.252925	0	0	0.542669	0	0.266762	3387	0.266667	0.494493	0.290201	0.343384	0.193192	0.412426	1
chr22	30306918	30406918	100000	HiC	0.203648	0.298295	0.786303	0.304696	0.278954	0.434423	0.878926	0.456074	0.410029	0.544022	0.293929	0	0	0.383943	0.00408296	0.391762	2635	0.235294	0.617139	0.321121	0.430955	0.309653	0.512413	1	0.666667
chr22	30346940	30446940	100000	HiC	0.14527	0.166257	0.43979	0.201509	0.198114	0.0755355	0.181246	0.126735	0.217463	0.22418	0.414541	0	0	0.37579	0.017745	0.386853	3400	0.333333	0.623331	0.311099	0.332255	0.334206	0.592076	1	0.5
chr22	30371770	30471770	100000	HiC	0.161917	0.190993	0.38096	0.188227	0.0610993	0.109357	0.236433	0.265109	0.10334	0.101277	0.179618	0	0	0.324392	0.0190222	0.29897	2418	0.25	0.62047	0.326373	0.433067	0.308766	0.530284	1	1
chr22	30375622	30475622	100000	HiC	0.101339	0.113833	0.255127	0.153849	0.0227863	0.0266817	0.176624	0.140874	0.047757	0.0595979	0.0949095	0	0	0.30845	0.0191681	0.308908	3085	0.4	0.591039	0.304433	0.307968	0.361151	0.594731	1	1
chr22	30455710	30555710	100000	HiC	0.00118405	0.166966	0.284246	0.166081	0.0140891	0.180383	0.187807	0.354082	0.0317333	0.146984	0.079708	0.142857	0	0.61275	0.0248588	0.224497	3139	0.466667	0.544006	0.301477	0.285312	0.381469	0.592349	1	0
chr22	30524664	30624664	100000	HiC	0.0894017	0.24874	0.594417	0.243876	0.0176319	0.040962	0.486917	0.460298	0.121803	0.0806739	0.160916	0.142857	0	0.591026	0.0235611	0.29442	3246	0.5	0.527679	0.303361	0.274696	0.350435	0.559474	1	0
chr22	30557002	30657002	100000	HiC	0.226265	0.330796	0.591164	0.34621	0.123872	0.505073	0.313812	0.585826	0.300907	0.222276	0.219622	0.142857	0	0.42716	0.0187845	0.204502	3487	0.428571	0.51848	0.300458	0.264259	0.338069	0.565736	1	0
chr22	30643781	30743781	100000	HiC	0.178699	0.352649	0.588112	0.356979	0.145632	0.200301	0.362267	0.54384	0.225168	0.311494	0.238824	0	0	0.679141	0.0153964	0.244971	3015	0.538462	0.481236	0.227611	0.247475	0.227173	0.493985	0.666667	1
chr22	30918773	31018773	100000	HiC	0.325608	0.417645	0.754086	0.387593	0.390664	0.281306	0.619027	0.525385	0.398257	0.0781404	0.374375	0.285714	0	0.349241	0.0412056	0.439895	3009	0.538462	0.481898	0.227786	0.248084	0.227159	0.493716	1	0
chr22	31014104	31114104	100000	HiC	0.138568	0.0498045	0.100666	0.0594723	0.0570892	0.113491	0.278659	0.110613	0.264096	0.119643	0.0147015	0.142857	0	0.622758	0.0930311	0.0239464	3530	0.333333	0.492548	0.259089	0.247519	0.189503	0.490004	1	0
chr22	31070068	31170068	100000	HiC	0.440591	0.110412	0.363609	0.0995567	0.333635	0.426531	0.454068	0.677472	0.277498	0.0982527	0.110011	0.142857	0	0.296889	0.0400221	0.0138889	5236	0.642857	0.595414	0.28836	0.321526	0.299629	0.526568	0.5	0
chr22	31072730	31172730	100000	HiC	0.618889	0.158883	0.447382	0.155592	0.416928	0.428035	0.580822	0.594534	0.451426	0.144406	0.121612	0.142857	0	0.309933	0.0426265	0.0762692	3605	0.666667	0.498717	0.231443	0.28072	0.26349	0.479098	0.666667	0
chr22	31090507	31190507	100000	HiC	0.831349	0.200053	0.518973	0.180885	0.692434	0.175498	0.503383	0.397276	0.959778	0.136432	0.0982098	0.285714	0	0.30973	0.064654	0.207974	3264	0.615385	0.489921	0.223014	0.266927	0.278021	0.48232	0.5	0
chr22	31242533	31342533	100000	HiC	0.142558	0.361427	0.773783	0.444984	0.0999531	0.148942	0.727557	0.351614	0.204539	0.250073	0.190013	0	0	0.556065	0.0480119	0.337644	3213	0.615385	0.497422	0.223544	0.272532	0.283318	0.480019	0.666667
chr22	31296345	31396345	100000	HiC	0.14604	0.130433	0.389836	0.176545	0.0460394	0.0687711	0.552575	0.233296	0.270407	0.184324	0.0529053	0.285714	0	0.334318	0.11728	0.286758	2938	0.666667	0.461088	0.217042	0.250321	0.292963	0.470239	0.6	0
chr22	31296776	31396776	100000	HiC	0.14604	0.130433	0.389836	0.176545	0.0460394	0.0687711	0.552575	0.233296	0.270407	0.184324	0.0529053	0.285714	0	0.334318	0.11728	0.286758	2359	0.8	0.419893	0.204901	0.220728	0.309349	0.426927	0.6	0
chr22	31700139	31800139	100000	HiC	0.147321	0.529829	0.969509	0.576152	0.181229	0.403608	0.708074	0.389516	0.295163	0.627787	0.711671	0.142857	0	0.799012	0.075898	0.187979	2523	0.8	0.413274	0.197875	0.213151	0.298327	0.393433	0.5	0.666667
chr22	31703866	31803866	100000	HiC	0.153356	0.588433	1	0.63796	0.197818	0.422398	0.713933	0.451936	0.297083	0.713716	0.980598	0.142857	0	0.78862	0.077552	0.164511	2226	0.333333	0.430408	0.223403	0.17943	0.383048	0.384595	0.5	0.666667
chr22	31894521	31994521	100000	HiC	0.259148	0.165258	0.473592	0.132009	0.231799	0.0755355	0.528738	0.665488	0.158084	0.0558041	0.144214	0	0	0.264625	0.0226739	0.228688	2168	0.333333	0.426848	0.237039	0.18892	0.391849	0.38545	0.666667
chr22	31989489	32089489	100000	HiC	0.0357976	0.311549	0.547949	0.284459	0.0352621	0.164224	0.796654	1	0.0209823	0.0691808	0.238624	0.142857	0	0.189086	0.148501	0.910081	2569	0.5	0.462857	0.254708	0.241768	0.423015	0.413854	1
chr22	32219380	32319380	100000	HiC	0.0818013	0.0596428	0.101142	0.0484896	0.0108181	0.02117	0.493221	0.157691	0.0400206	0.000246704	0.0696195	0.142857	0	0.587886	0.201686	0.813937	3740	0.454545	0.525033	0.284586	0.285597	0.379661	0.438565	0.75	0
chr22	32362247	32462247	100000	HiC	0.0596227	0.193073	0.625408	0.23704	0.0423207	0.278843	0.582301	0.170791	0.0551984	0.28123	0.29853	0	0	0.615684	0.124681	0.580819	3890	0.384615	0.563533	0.304991	0.287617	0.448723	0.441055	1	0
chr22	32751704	32851704	100000	HiC	0.214933	0.194311	0.580582	0.202988	0.358778	0.114702	0.20139	0.533537	0.310715	0.234321	0.15059	0.142857	0	0.442481	0.0578824	0.961806	3355	0.3	0.544847	0.293451	0.273471	0.461815	0.417582	0.666667	0
chr22	33008380	33108380	100000	HiC	0.113024	0.457298	0.766761	0.499	0.0738633	0.61894	0.596734	0.666868	0.116696	0.385517	0.378438	0	0	0.845703	1	0.917505	4016	0.454545	0.57516	0.304755	0.287567	0.479184	0.439378	0.666667	0
chr22	33872840	33972840	100000	HiC	0.475063	0.288644	0.639537	0.399087	0.506633	0.0232995	0.73013	0.308302	0.654953	0.270646	0.0947095	0	0	0.604611	0.603378	0.998204	3751	0.416667	0.550807	0.298704	0.271644	0.474967	0.446353	0.5	0
chr22	35207451	35307451	100000	HiC	0.106705	0.213001	0.414953	0.224603	0.0211672	0.0220051	0.309199	0.628163	0.081939	0.0813309	0.268433	0.142857	0	0.386608	0.188961	0.70558	3536	0.375	0.520932	0.273685	0.253774	0.436633	0.434968	0.5	0
chr22	35249274	35349274	100000	HiC	0.147916	0.227255	0.553045	0.20388	0.176962	0.0702743	0.70806	0.176567	0.418361	0.141978	0.163516	0	0	0.475326	0.0462965	0.289511	3326	0.428571	0.558878	0.314444	0.281819	0.472161	0.419469	1	0
chr22	35330360	35430360	100000	HiC	0.0270479	0.0872566	0.179446	0.0865268	0.01685	0.1765	0.156937	0.153478	0.0231848	0.0675818	0.0394414	0	0	0.248573	0.0231422	0.19217	2753	0.6	0.569807	0.338481	0.318485	0.575474		0.75	1
chr22	35350133	35450133	100000	HiC	0	0.0537558	0.151156	0.0553222	0.016986	0.187899	0.0435902	0.0956979	0.0136984	0.0682311	0.0329033	0	0	0.197623	0.0244531	0.179957	3368	0.5	0.453753	0.392915	0.292655	0.346861	0.354538	0.75	0
chr22	35598445	35698445	100000	HiC	0.129903	0.160635	0.62334	0.179228	0.165797	0.166061	0.393872	0.293263	0.250081	0.293084	0.334421	0.285714	0	0.307084	0.0719513	0.195881	3175	0.375	0.458248	0.39485	0.303365	0.347926	0.351744	0.666667	0
chr22	36189953	36289953	100000	HiC	0.0998919	0.277869	0.797234	0.300471	0.0970611	0.304773	0.862976	0.479783	0.105169	0.201588	0.122512	0	0	0.440453	0.0285855	0.22785	3368	0.5	0.453753	0.392915	0.292655	0.346861	0.354538	0	0
chr22	36338009	36438009	100000	HiC	0.201172	0.351587	0.722924	0.313244	0.240846	0.61869	0.580359	0.435889	0.344039	0.427842	0.19065	0.428571	0	0.681903	0.0495129	0.283285	2857	0.5	0.459924	0.392731	0.295668	0.354809	0.338356	1	1
chr22	36457220	36557220	100000	HiC	1	1	0.889483	1	1	0.645998	0.559532	0.511337	0.951093	1	0.90339	0.142857	0	0.278326	0.0177709	0.344468	2765	0.5	0.468623	0.393596	0.292124	0.353407	0.330526	0.75	0.5
chr22	36863627	36963627	100000	HiC	0.275082	0.313698	0.654859	0.291482	0.151123	0.387824	0.606093	0.566773	0.208017	0.407046	0.235424	0	0	0.522913	0.0236085	0.237787	2404	0.583333	0.432236	0.404449	0.267923	0.399515	0.392261	1	1
chr22	37001738	37101738	100000	HiC	0.126618	0.232416	0.368815	0.232451	0.185456	0.4705	0.460043	0.272437	0.138171	0.212061	0.133213	0	0	0.674086	0.0577904	0.301125	3026	0.571429	0.465809	0.389952	0.280087	0.4441	0.382285	1	0
chr22	37149384	37249384	100000	HiC	0.0556413	0.109187	0.350642	0.129197	0.0784135	0.0593762	0.435337	0.231572	0.0438071	0.129734	0.089709	0.428571	0	0.329999	0.0328731	0.0536398	3200	0.5	0.527556	0.350644	0.24763	0.466823	0.382599	1	1
chr22	37209593	37309593	100000	HiC	0.0967444	0.214855	0.370548	0.207608	0.0654491	0.0980834	0.325614	0.224157	0.0606087	0.155445	0.189319	0.285714	0	0.458055	0.0135693	0.0773467	3099	0.384615	0.524198	0.346582	0.24588	0.540678	0.489376	0.25
chr22	37377478	37477478	100000	HiC	0.002785	0.0608461	0.180689	0.098526	0.0249105	0.0721533	0.145437	0.240969	0.0502527	0.0409238	0.0629063	0.285714	0	0.347884	0.0797988	0.263649	3066	0.538462	0.582898	0.37775	0.284284	0.547493	0.484692	1	0.666667
chr22	37469541	37569541	100000	HiC	0.173584	0.193518	0.340107	0.271975	0.044819	0.0432168	0.224814	0.291318	0.0818308	0.0151864	0.0961096	0.285714	0	0.398441	0.0293237	0.133501	3066	0.538462	0.562513	0.371917	0.257115	0.549463	0.477914	1
chr22	37510479	37610479	100000	HiC	0.332896	0.302628	0.607588	0.293833	0.0754951	0.0552424	0.406663	0.584964	0.13399	0.103785	0.130913	0.714286	0	0.235612	0.0115505	0.134459	3896	0.454545	0.586736	0.359701	0.300204	0.56203	0.476162	1	0
chr22	37558724	37658724	100000	HiC	0.0693515	0.0591837	0.208764	0.0832237	0.120748	0.0285607	0.282814	0.346926	0.205332	0.0525574	0.0272027	0.428571	0	0.136002	0.0474122	0.231322	4107	0.466667	0.615276	0.358426	0.305966	0.546885	0.467155	0.75	0
chr22	37589692	37689692	100000	HiC	0.0566307	0.0284104	0.376424	0.0462706	0.0437243	0.223224	0.286607	0.194586	0.168986	0.120243	0.0533053	0.428571	0	0.167822	0.0563081	0.286279	4304	0.466667	0.621147	0.359877	0.293983	0.529343	0.444689	0.75
chr22	37625635	37725635	100000	HiC	0.156069	0.171038	0.521269	0.240498	0.0868431	0.0744081	0.206091	0.227951	0.311699	0.381446	0.146015	0.142857	0	0.322316	0.0512184	0.279095	4673	0.571429	0.549703	0.357811	0.28614	0.463346	0.508299	0.5	0
chr22	37755228	37855228	100000	HiC	0.296562	0.156495	0.29413	0.18805	0.110026	0.105933	0.153641	0.65601	0.194135	0.139557	0.0779078	0	0	0.354585	0.0202157	0.126916	4436	0.533333	0.561373	0.365539	0.294932	0.481444	0.514454	1	0
chr22	37798867	37898867	100000	HiC	0.169383	0.179813	0.464656	0.111115	0.0239155	0.0556182	0.573576	0.521597	0.0984202	0.121559	0.226523	0.285714	0	0.448116	0.0195659	0.290589	5057	0.533333	0.583013	0.380568	0.327416	0.4647	0.53423	0.5	0
chr22	37799326	37899326	100000	HiC	0.169383	0.179813	0.464656	0.111115	0.0239155	0.0556182	0.573576	0.521597	0.0984202	0.121559	0.226523	0.285714	0	0.448116	0.0195659	0.290589	4614	0.461538	0.570011	0.372592	0.307332	0.474552	0.516578	0.5	0
chr22	37893049	37993049	100000	HiC	0.198564	0.31693	0.6513	0.301588	0.0367221	0.198422	0.536466	0.788516	0.161443	0.300902	0.29923	0.142857	0	0.550377	0.0263179	0.37512	5129	0.769231	0.534857	0.372677	0.28252	0.515308	0.534776	0.75	0.333333
chr22	37937421	38037421	100000	HiC	0.183546	0.271724	0.577586	0.26841	0.0801562	0.25667	0.5084	0.240958	0.0713183	0.213463	0.196813	0.142857	0	0.507414	0.0396706	0.308549	4586	0.818182	0.505707	0.361905	0.259343	0.54894	0.546862	0.25	0
chr22	38061014	38161014	100000	HiC	0.226955	0.209362	0.536901	0.25162	0.0270241	0.110485	0.540282	0.244245	0.258927	0.147749	0.134813	0.285714	0	0.737242	0.0745159	0.304119	0	0						0.666667	0
chr22	38150766	38250766	100000	HiC	0.170028	0.45	0.789628	0.455559	0.0679373	0.166479	0.444596	0.593327	0.25038	0.237027	0.212121	0	0	0.745666	0.0174191	0.255268	0	0						0.333333	0
chr22	38164777	38264777	100000	HiC	0.219342	0.50576	0.789734	0.534341	0.0854833	0.420352	0.710285	0.327523	0.168131	0.33643	0.320076	0.142857	0	0.7589	0.0191232	0.262811	0	0						0.333333	0
chr22	38334095	38434095	100000	HiC	0.321788	0.0202873	0.184183	0.128581	0.129326	0.209696	0.226937	0.027761	0.166716	0.000662108	0.0428043	1	0	0.425284	0.167146	0	0	0						1	0.5
chr22	38418077	38518077	100000	HiC	0.118112	0.201151	0.471329	0.246837	0.130028	0.13867	0.458334	0.170101	0.299791	0.194371	0.194119	0	0	0.372029	0.027966	0.522031	7898	0	0.567015	0.49252	0.729499	0.0617453	0.0161853	0.5	0.5
chr22	38520203	38620203	100000	HiC	0.100116	0.391203	0.697225	0.385638	0.0390515	0.057873	0.375171	0.35141	0.114993	0.140634	0.353935	0.142857	0	0.509289	0.0445723	0.358716	6263	0	0.604462	0.456811	0.661131	0.0767472	0	0.5	0
chr22	38606635	38706635	100000	HiC	0.0946881	0.296389	0.728286	0.237504	0.0324802	0.208192	0.819936	0.72808	0.21395	0.230782	0.279028	0	0	0.550563	0.00175327	0.320761	6713	0	0.633919	0.490813	0.641172	0.0955375	0.00464715	0.666667	0
chr22	38651555	38751555	100000	HiC	0.232953	0.137242	0.360227	0.238658	0.098741	0.146186	0.377144	0.0753513	0.244521	0.0156365	0.137114	0.142857	0	0.241226	0.018239	0.151341	6984	0	0.647263	0.485383	0.639356	0.0848863	0.00426501	0.5
chr22	38655741	38755741	100000	HiC	0.236048	0.138899	0.392369	0.224123	0.101422	0.0725291	0.347295	0.139409	0.221	0.00943511	0.109811	0.142857	0	0.201406	0.0177398	0.154215	7041	0	0.645025	0.484385	0.638694	0.0831705	0.00377008	0.666667
chr22	38744142	38844142	100000	HiC	0.131564	0.174735	0.424926	0.195794	0.0827997	0.0929893	0.371086	0.355736	0.198244	0.259987	0.0916154	0.285714	0	0.475449	0.0374247	0.141762	7113	0	0.641455	0.482384	0.634252	0.0786493	0.00348486	1	0
chr22	38822248	38922248	100000	HiC	0.191621	0.190609	0.454605	0.191378	0.168633	0.227358	0.22242	0.290973	0.597875	0.233967	0.19852	0.142857	0	0.0845167	0.0734927	0.0403496	6020	0	0.654803	0.47545	0.65264	0.101001	0.00760134	0.4	0
chr22	38932346	39032346	100000	HiC	0.15495	0.132394	0.271673	0.184635	0.0868243	0.0939496	0.33401	0.0694887	0.151489	0.028305	0.0838084	0.142857	0	0.413252	0.0519735	0.176844	6236	0	0.664287	0.477241	0.659953	0.105846	0.00755149	0.666667	0.333333
chr22	38964256	39064256	100000	HiC	0.205557	0.4226	0.507518	0.463495	0.0449245	0.0792935	0.330746	0.260626	0.0487115	0.149888	0.322532	0.142857	0	0.462062	0.0550886	0.14751	6255	0	0.67549	0.478949	0.66189	0.115904	0.00773773	1
chr22	38971112	39071112	100000	HiC	0.109878	0.272337	0.548872	0.258894	0.0275822	0.0845547	0.411892	0.427192	0.0331789	0.147063	0.171417	0.142857	0	0.464041	0.0502388	0.144756	5556	0	0.678557	0.574428	0.673524	0.136716	0.0133202	0.5
chr22	38990603	39090603	100000	HiC	0.113723	0.14239	0.545379	0.141061	0.0619302	0.160466	0.270473	0.306923	0.0726526	0.133787	0.0737074	0.142857	0	0.405623	0.0491011	0.108836	5538	0	0.67765	0.576707	0.67329	0.138459	0.0131074	0.666667
chr22	39102679	39202679	100000	HiC	0.371495	0.507531	0.778496	0.568118	0.127303	0.329325	0.687919	0.0922871	0.380946	0.420406	0.426761	0	0	0.294068	0.0154092	0.148467	5525	1	0.67809	0.577526	0.673922	0.138746	0.0133639	0.666667	0
chr22	39270388	39370388	100000	HiC	0.164942	0.108295	0.304613	0.11266	0.0795922	0.0345735	0.338019	0.256057	0.334228	0.0514425	0.0488049	0.142857	0	0.164372	0.0249679	0.166667	5506	1	0.676488	0.580272	0.675972	0.140136	0.0134344	0.666667	0.5
chr22	39407011	39507011	100000	HiC	0.139799	0.198924	0.385196	0.198247	0.0639342	0.0695227	0.387671	0.706526	0.020792	0.0268127	0.0912091	0.142857	0	0.119996	0.0463723	0.212524	5506	1	0.676488	0.580272	0.675972	0.140136	0.0134344	0.666667	0
chr22	39449431	39549431	100000	HiC	0.0973673	0.126853	0.409108	0.103834	0.0726609	0.0702743	0.472718	0.178464	0.178175	0.0660093	0.0532053	0.285714	0	0.0815056	0.0372529	0.240302	5416	0	0.670521	0.581592	0.668682	0.143566	0.0129082	0.333333	0
chr22	39520752	39620752	100000	HiC	0.0198238	0.0199407	0.194014	0	0.0303901	0.351747	0.185097	0.0500905	0.0461038	0.0431731	0.0236024	0.142857	0	0.257833	0.0718743	0.305795	3242	0	0.667688	0.654818	0.725811	0.154912	0.0290412	0.666667	0
chr22	39825288	39925288	100000	HiC	0.0221472	0.116957	0.185513	0.12247	0.00169273	0.0435926	0.192766	0.547978	0.0107087	0.0221345	0.0494049	0.142857	0	0.357069	0.0426726	0.533764	2955	0	0.650564	0.658665	0.720265	0.16342	0.0292055	1	0
chr22	39944953	40044953	100000	HiC	0.132588	0.241448	0.609715	0.201543	0.11757	0.245772	0.745521	0.490904	0.0260555	0.133368	0.233923	0	0	0.312142	0.0284388	0.397869	2647	0	0.647867	0.659634	0.715477	0.166703	0.0283872	1	0.333333
chr22	39994816	40094816	100000	HiC	0.283396	0.327939	0.733646	0.373594	0.329527	0.138294	0.484804	0.41107	0.363512	0.329263	1	0	0	0.137372	0.0388883	0.62943	2662	0	0.64151	0.679667	0.739265	0.16438	0.030398	0.666667	0
chr22	40296460	40396460	100000	HiC	0.16341	0.346717	0.807093	0.371893	0.125539	0.306777	1	0.242882	0.0817942	0.280724	0.453752	0.285714	0	0.551548	0.0539673	0.374761	2665	1	0.644382	0.688084	0.750258	0.162868	0.0311974	0.666667	0.5
chr22	40296528	40396528	100000	HiC	0.16341	0.346717	0.807093	0.371893	0.125539	0.306777	1	0.242882	0.0817942	0.280724	0.453752	0.285714	0	0.551548	0.0539673	0.374761	2753	0	0.648936	0.686211	0.742307	0.164019	0.0310208	0.666667	0.5
chr22	40806638	40906638	100000	HiC	0.024442	0.239676	0.52851	0.258532	0.0236881	0.0858909	0.496767	0.442576	0.0682371	0.343718	0.228479	0.142857	0	0.505519	0.139839	0.283166	2753	0	0.648936	0.686211	0.742307	0.164019	0.0310208	0.333333
chr22	41025238	41125238	100000	HiC	0.0403069	0.134944	0.382004	0.136342	0.0332246	0.0236753	0.10198	0.364773	0.0298421	0.0426562	0.0562056	0	0	0.539165	0.133947	0.363625	2791	0	0.654518	0.690188	0.75581	0.168777	0.0322936	1
chr22	41042591	41142591	100000	HiC	0.0766181	0.324005	0.536626	0.414661	0.0803524	0.0341977	0.399313	0.39762	0.0735457	0.0533632	0.116112	0	0	0.581648	0.140693	0.387093	2746	0	0.654177	0.691323	0.758269	0.170489	0.0321089	0.666667	0
chr22	41178499	41278499	100000	HiC	0.124203	0.209713	0.423294	0.242009	0.00759312	0.0341977	0.302441	0.465471	0.203603	0.0581661	0.129813	0	0	0.568568	0.0424747	0.258022	2904	0	0.645328	0.701394	0.759479	0.181563	0.0306121	1	1
chr22	41317332	41417332	100000	HiC	0.0971931	0.132041	0.342398	0.215473	0.0210694	0.0187899	0.586889	0.354168	0.0716879	0.0126554	0.0827083	0	0	0.35898	0.0289236	0.247366	3008	0	0.634632	0.70491	0.766304	0.182535	0.0313093	0.5
chr22	41396800	41496800	100000	HiC	0.0740222	0.229332	0.528379	0.265996	0.039886	0.0973318	0.579038	0.228037	0.0744161	0.24524	0.207921	0	0	0.44102	0.0491375	0.183669	3032	0	0.643008	0.711511	0.779876	0.177261	0.0301871	1	0
chr22	41418691	41518691	100000	HiC	0.1117	0.0544322	0.269902	0.0672685	0.0514857	0.0101466	0.438962	0.0894905	0.110176	0.0590241	0.0247025	0	0	0.333146	0.0414663	0.331418	3044	0	0.64557	0.711053	0.777055	0.174138	0.0295681	0.666667	0
chr22	41511009	41611009	100000	HiC	0.189798	0.294934	0.68027	0.319859	0.0313652	0.141008	0.537366	0.380652	0.0513163	0.0935025	0.554487	0.285714	0	0.337048	0.0215958	0.290948	3038	1	0.644562	0.711498	0.778567	0.174736	0.0297352	0.75	0
chr22	41539870	41639870	100000	HiC	0.254653	0.196885	0.519941	0.14509	0.38201	0.277548	0.497136	0.0997069	0.598349	0.262682	0.205952	0.571429	0	0.434291	0.0683902	0.206418	3049	0.666667	0.648742	0.711971	0.776712	0.171534	0.0294922	1	0
chr22	41571162	41671162	100000	HiC	0.226511	0.294081	0.670467	0.36818	0.289093	0.228486	0.224425	0.0457798	0.567863	0.137779	0.249925	0.428571	0	0.228628	0.0863406	0.234195	3050	1	0.648573	0.71556	0.779292	0.169441	0.02877	0.666667	0
chr22	41750678	41850678	100000	HiC	0.0463505	0.257876	0.537297	0.248476	0	0.0382897	0.697658	0.564041	0.0667646	0.269475	0.279059	0.142857	0	0.670193	0.0299308	0.260057	3055	1	0.635117	0.714223	0.772474	0.1697	0.0297259	1
chr22	41783078	41883078	100000	HiC	0.127968	0.382105	0.69042	0.376056	0.0142053	0.142052	0.69095	0.380378	0.0840009	0.363243	0.376538	0	0	0.689921	0.0300832	0.331298	2869	0	0.633143	0.710925	0.768052	0.170058	0.0307355	1	0
chr22	41876805	41976805	100000	HiC	0.360323	0.210447	0.426038	0.229207	0.396532	1	0.693502	0.160186	0.289581	0.184219	0.109211	0.428571	0	0.563156	0.0405198	0.233477	2869	1	0.633143	0.710925	0.768052	0.170058	0.0307355	0.75	0.5
chr22	41897151	41997151	100000	HiC	0.17592	0.195663	0.440472	0.204374	0.120781	0.474634	0.32547	0.509096	0.1316	0.0692319	0.0981098	0.428571	0	0.491109	0.0351201	0.090158	2871	0	0.62952	0.716256	0.770001	0.179199	0.0276952	0.75	0.333333
chr22	42024247	42124247	100000	HiC	0.182956	0.271307	0.657657	0.249342	0.0769022	0.150695	0.213939	0.241745	0.174252	0.374418	0.20272	0	0	0.561936	0.0548553	0.31693	3064	0	0.632468	0.72094	0.771534	0.189675	0.0258105	0.8	0
chr22	42040883	42140883	100000	HiC	0.5973	0.361167	0.756806	0.425327	0.413	0.48929	0.252003	0.560307	0.475891	0.390617	0.257326	0.142857	0	0.564805	0.0753085	0.361136	3164	0	0.630584	0.72179	0.773238	0.188371	0.0257688	0.5	0.333333
chr22	42058952	42158952	100000	HiC	0.664019	0.280089	0.659958	0.266438	0.366461	0.3292	0.241178	0.2783	0.568422	0.133889	0.228423	0.142857	0	0.591464	0.0573229	0.429507	3731	0	0.564284	0.769207	0.788478	0.204396	0.0238914	1	0.5
chr22	42293615	42393615	100000	HiC	0.0777274	0.186868	0.389918	0.197772	0.0955966	0.367155	0.515532	0.473058	0.0582573	0.186278	0.125313	0.142857	0	0.592665	0.0543312	0.0769875	3738	0	0.567251	0.774068	0.792742	0.203505	0.0264781	0.666667	0.333333
chr22	42319289	42419289	100000	HiC	0.0472772	0.125084	0.292757	0.10577	0.0605669	0.179256	0.474495	0.215881	0.00131976	0.0712796	0.0754075	0.142857	0	0.624805	0.0489371	0.132543	3771	0	0.563038	0.776263	0.797025	0.203009	0.0258553	0.5	0
chr22	42515329	42615329	100000	HiC	0.527888	0.401125	0.807371	0.462747	0.382139	0.151447	0.435111	0.173032	1	0.330198	0.325433	0.142857	0	0.162288	0.225297	0.262811	3793	0	0.564151	0.780383	0.797914	0.200127	0.0261758	0.5	0.5
chr22	42532000	42632000	100000	HiC	0.710884	0.444788	0.744879	0.513539	0.161015	0.0187899	0.686176	0.602983	0.593851	0.190068	0.420542	0	0	0.255007	0.160164	0.253951	3764	0	0.568434	0.785504	0.806196	0.200639	0.0270482	0.666667	0
chr22	42565243	42665243	100000	HiC	0.228793	0.267606	0.512479	0.401533	0.0141765	0	0.280374	0.295457	0.0901152	0.0742385	0.0768077	0	0	0.185615	0.0892281	0.0789033	3326	0	0.546571	0.812213	0.826867	0.187284	0.0304683	1	0
chr22	42670869	42770869	100000	HiC	0.0773856	0.181362	0.431453	0.225382	0.0480049	0.0514844	0.247256	0.228985	0.212598	0.366311	0.0946095	0.571429	0	0.520716	0.122593	0.123084	3326	0	0.546571	0.812213	0.826867	0.187284	0.0304683	1	1
chr22	42727295	42827295	100000	HiC	0.099389	0.428037	0.732216	0.419125	0.0368796	0.511462	0.570977	0.168549	0.129885	0.435309	0.279928	0.142857	0	0.812439	0.080131	0.246887	2740	0	0.56492	0.851494	0.856329	0.152303	0.0456881	0.5	1
chr22	42965148	43065148	100000	HiC	0.17809	0.285332	0.588495	0.311777	0.0888536	0.148106	0.468448	0.327248	0.268028	0.14823	0.147509	0.142857	0	0.595086	0.118199	0.0748324	2488	0	0.570781	0.857085	0.87805	0.165505	0.0474722	0.75	0.666667
chr22	43060749	43160749	100000	HiC	0.069485	0.307859	0.630656	0.309186	0.0153911	0.0259301	0.454947	0.628847	0.0796934	0.160631	0.164216	0.142857	0	0.73727	0.0334457	0.203185	2459	0	0.566528	0.877652	0.897347	0.166624	0.0520316	0.666667
chr22	43101546	43201546	100000	HiC	0.169337	0.442596	0.660277	0.479749	0.0397153	0.182262	0.402653	0.54884	0.078353	0.228043	0.140514	0	0	0.553237	0.0169962	0.124521	2445	0	0.566528	0.877652	0.897347	0.166665	0.0524935	0.666667
chr22	43137133	43237133	100000	HiC	0.304183	0.26219	0.546085	0.331741	0.110718	0.0541567	0.393184	0.246088	0.0679252	0.0795835	0.266095	0	0	0.54591	0.0528164	0.601652	2445	0	0.566528	0.877652	0.897347	0.166704	0.0523102	0.666667	0
chr22	43293371	43393371	100000	HiC	0.0776766	0.169888	0.355655	0.105204	0.0618759	0.0804209	0.471269	0.856712	0.062793	0.0234303	0.153515	0.142857	0	0.310952	0.194763	0.608597	2450	0	0.566528	0.877652	0.897347	0.167969	0.0537934	0.666667	0
chr22	43812512	43912512	100000	HiC	0.169142	0.214695	0.522294	0.269519	0.037075	0.0477264	0.484481	0.511682	0.214332	0.0760394	0.130813	0.142857	0	0.713169	0.225835	0.926604	2416	0	0.562062	0.882118	0.902775	0.170589	0.0539094	0.333333	0
chr22	43873791	43973791	100000	HiC	0.200616	0.460953	0.762396	0.403754	0.184351	0.807967	0.455093	0.313217	0.20746	0.649983	0.272427	0.142857	0	0.686914	0.0440719	0.653736	2382	0	0.569899	0.886138	0.902602	0.173332	0.0545488	0.75	0.5
chr22	43949210	44049210	100000	HiC	0.152562	0.472371	0.732583	0.347593	0.0108537	0.102969	0.509547	0.549185	0.0370881	0.227157	0.442744	0.142857	0	0.671109	0.0230381	0.591116	2496	0	0.572799	0.982875	0.981313	0.182282	0.0694296	0.666667	0
chr22	44262950	44362950	100000	HiC	0.171642	0.300353	0.687906	0.329244	0.100277	0.181887	0.33513	0.438745	0.0815721	0.0828713	0.128213	0.142857	0	0.559481	0.0500731	0.17852	2490	0.666667	0.578174	0.989237	0.989219	0.187837	0.0715616	0.666667	0
chr22	44448232	44548232	100000	HiC	0.119286	0.276518	0.635601	0.35764	0.0557558	0.0631342	0.63056	0.281059	0.097507	0.230041	0.128013	0.142857	0	0.694323	0.0287547	0.247007	2528	0	0.577663	1	1	0.197988	0.0724143	0	0
chr22	44702557	44802557	100000	HiC	0.182797	0.274766	0.57253	0.283757	0.0396079	0.0281849	0.462713	0.286145	0.0971903	0.0808637	0.237624	0	0	0.701751	0.141175	0.649545	40	0	0.234029	0.379616	0.142197	0.47803	0.293977	0.666667	0.333333
chr22	44953618	45053618	100000	HiC	0.090702	0.342609	0.640778	0.37389	0.138539	0.915571	0.575293	0.418759	0.360045	0.682338	0.309662	0	0	0.678855	0.116595	0.805077	6	0.666667	0.210037	0.479197	0.487474			0.75	0
chr22	44960004	45060004	100000	HiC	0.100509	0.327206	0.696096	0.335641	0.141116	0.784041	0.656702	0.757598	0.360355	0.61947	0.205952	0	0	0.702193	0.115444	0.757423	6	0	0.210037	0.479197	0.487474			0.4	0
chr22	45113810	45213810	100000	HiC	0.0838005	0.12585	0.199521	0.127758	0.0336255	0.00789177	0.232079	0.240883	0.148402	0.0388618	0.0424042	0	0	0.474861	0.0894494	0.510656	174	0.666667	0.34401	0.265095	0.265573	1	0.781752	1	0
chr22	45113924	45213924	100000	HiC	0.0838005	0.12585	0.199521	0.127758	0.0336255	0.00789177	0.232079	0.240883	0.148402	0.0388618	0.0424042	0	0	0.474861	0.0894494	0.510656	102	1	0.660987	0.39225	0.414163	0.33297	0.632301	1	0
chr22	45452237	45552237	100000	HiC	0.0313787	0.12535	0.265868	0.145724	0.0243067	0.0221721	0.380032	0.21545	0.0594277	0.114184	0.059706	0.142857	0	0.562949	0.150408	0.475934	102	0.666667	0.660987	0.39225	0.414163	0.33297	0.632301	0.666667	0
chr22	45607018	45707018	100000	HiC	0.0829472	0.175038	0.416984	0.209352	0.0656729	0.0929893	0.41619	0.161172	0.129632	0.385025	0.149102	0.571429	0	0.689368	0.158582	0.545259	98	1	0.488904	0.337274	0.269505	0.222325	0.57599	0.5
chr22	45994852	46094852	100000	HiC	0.232178	0.258287	0.572537	0.234809	0.110438	0.0511086	0.333972	0.581343	0.376008	0.11288	0.19912	0.571429	0	0.137189	0.142498	0.330939	72	0	0.577858	0.407768	0.435366	0.664041	0.588412	0.75	0
chr22	46003868	46103868	100000	HiC	0.270925	0.250633	0.443284	0.219856	0.11533	0.236002	0.280847	0.285283	0.378393	0.163572	0.226323	0.714286	0	0.141205	0.133866	0.251317	64	0	0.589839	0.416599	0.444091	0.570724	0.597918	0.666667	0.5
chr22	46246869	46346869	100000	HiC	0.271366	0.625902	0.723334	0.65922	0.160567	0.528373	0.281809	0.256746	0.186902	0.597248	0.554555	0.142857	0	0.746112	0.0751181	0.288793	178	0	0.555638	0.31768	0.422683	0.383364	0.360723	0.75	0
chr22	46487619	46587619	100000	HiC	0.129187	0.290347	0.650498	0.306835	0.0769906	0.0850557	0.565154	0.73259	0.205956	0.301249	0.334102	0.285714	0	0.356206	0.0521608	0.451389	226	0	0.458958	0.235577	0.205801	0.142183	0.367977	0	0
chr22	46688251	46788251	100000	HiC	0.0706065	0.283337	0.547244	0.323469	0.0261042	0.288613	0.486934	0.275196	0.101353	0.164822	0.185919	0	0	0.434352	0.0553575	0.361231	110	0	0.512529	0.389269	0.24923		0.311753	0.666667	0
chr22	46712563	46812563	100000	HiC	0.0814265	0.252936	0.43351	0.37864	0.0220448	0.158963	0.548302	0.308216	0.0881505	0.254333	0.134813	0	0	0.492319	0.105877	0.670738	110	0	0.512529	0.389269	0.24923		0.311753	1	0
chr22	48439552	48539552	100000	HiC	0.369844	0.556891	0.786136	0.53256	0.467456	0.338093	0.565062	0.521263	0.601915	0.496893	0.474685	0.142857	0	0.475546	0.176193	0.824713	125	1	0.427223	0.36935	0.197005	0.225488	0.47168	0	0
chr22	49777872	49877872	100000	HiC	0.0789141	0.147589	0.374956	0.19267	0.0540359	0.0206689	0.410329	0.327701	0.122584	0.0421916	0.0590059	0	0	0.509027	0.126413	0.925647	125	1	0.427223	0.36935	0.197005	0.225488	0.47168	1	0.5
chr22	49803843	49903843	100000	HiC	0.0542788	0.181564	0.530127	0.205847	0.0810281	0.0270575	0.479041	0.329597	0.10257	0.0927956	0.123112	0	0	0.713852	0.18638	0.6517	184	1	0.422924	0.387204	0.386541	0.13966	0.249745	0.666667	1
chr22	49868166	49968166	100000	HiC	0.125196	0.127862	0.25672	0.123724	0.103147	0.0529876	0.163155	0.401069	0.270508	0.173333	0.227923	0.285714	0	0.262155	0.184122	0.506466	184	0	0.425327	0.384431	0.380463	0.14789	0.257993	0.666667	0
chr22	50039878	50139878	100000	HiC	0.0899599	0.178978	0.383707	0.153875	0.0109411	0.0781661	0.465698	0.391413	0.129634	0.166042	0.10021	0	0	0.796834	0.255129	0.80807	140	0	0.392181	0.387363	0.417666	0.132525	0.246543	0.75	0.333333
chr22	50151010	50251010	100000	HiC	0.214409	0.122712	0.287712	0.157935	0.133721	0.0360767	0.641278	0.248815	0.321774	0.0323292	0.114311	0	0	0.410486	0.226726	0.760297	132	0	0.388524	0.451403	0.206328		0.763898	0.333333	0
chr22	50195022	50295022	100000	HiC	0.111197	0.0391463	0.0865348	0.0604957	0.095866	0.0375799	0.599393	0.0699198	0.310643	0.000625867	0.0316032	0	0	0.32555	0.301756	0.684986	37	0	0.370075	0.443343	0.268228	0.352611	0.649418	1	0
chr22	50201404	50301404	100000	HiC	0.153221	0.0576941	0.139335	0.143548	0.0483949	0.0248027	0.649771	0.10932	0.266035	0.00210104	0.030303	0	0	0.272309	0.295793	0.718391	56	0	0.419185	0.363109	0.222562	0.226455	0.525003	1
chr22	50211715	50311715	100000	HiC	0.278317	0.049857	0.0521652	0.0639149	0.0326074	0.00263059	0.111547	0.180447	0.17636	0.00441943	0.0260026	0	0	0.263863	0.312408	0.513051	77	0	0.461644	0.402297	0.373702	0.161984	0.553066	1
chr22	50220766	50320766	100000	HiC	0.115316	0.00504422	0	0.0522907	0.0168565	0.040962	0.259631	0.0656953	0.115512	0.00497374	0.0107011	0.142857	0	0.286795	0.319285	0.49114	77	0	0.461644	0.402297	0.373702	0.161984	0.553066	1	0
chr22	50257645	50357645	100000	HiC	0.197614	0.0303301	0.141452	0.0377995	0.0679937	0.00676437	0.5529	0.248556	0.374879	0.0102927	0.0483048	0.142857	0	0.136085	0.382053	0.574141	34	0	0.317728	0.357772	0.265149	0.143656	0.583816	0.75	0.666667
chr22	50277011	50377011	100000	HiC	0.258249	0.0741237	0.217099	0.0760881	0.169967	0.10109	0.234729	0.13096	0.732965	0.0731571	0.0971097	0.142857	0	0.127622	0.386235	0.562405	19	0	0.288488	0.434675	0.210554	0.312312	0.336723	0.666667	0
chr22	50431542	50531542	100000	HiC	0.151439	0.17658	0.300213	0.20443	0.0358464	0.0841789	0.42393	0.384947	0.244839	0.259428	0.121412	0	0	0.244502	0.38848	0.503233	0	0						1	0
chr22	50457701	50557701	100000	HiC	0.25846	0.218129	0.44298	0.225781	0.0580107	0.258174	0.414751	0.282783	0.154321	0.117609	0.182318	0	0	0.271964	0.412073	0.59375	123	0	0.4651	0.564116	0.433699	0.442514	0.477354	0.75	0
chr22	50473925	50573925	100000	HiC	0.153333	0.163714	0.504812	0.200611	0.0508594	0.0890643	0.350676	0.294422	0.123117	0.0962748	0.145315	0	0	0.347945	0.409376	0.74545	68	0	0.408706	0.292759	0.292195		0.57507	0.75
chr22	50495898	50595898	100000	HiC	0.130377	0.158467	0.558417	0.187404	0.0456509	0.0702743	0.523247	0.323821	0.0832541	0.0995799	0.09971	0	0	0.327955	0.394578	0.958812	21	1	0.301829	0.187755	0.231238	0.384571	0.845685	1	0.5
chr22	50550792	50650792	100000	HiC	0.206036	0.0969547	0.51953	0.139335	0.0561474	0.0240929	0.703767	0.285844	0.0811749	0.0421873	0.132313	0.285714	0	0.432317	0.301701	0.737308	118	1	0.288678	0.28289	0.119219	0.347148	0.746534	1	0.5
chr22	50551454	50651454	100000	HiC	0.251632	0.0975953	0.529866	0.158206	0.0562028	0.0214205	0.686086	0.321579	0.0956046	0.0383676	0.119612	0.285714	0	0.431431	0.301701	0.737308	6	0.666667	0	0.629014	0			1	0.5
chr22	50578172	50678172	100000	HiC	0.484819	0.193141	0.455028	0.277911	0.109663	0.059752	0.460429	0.267695	0.239683	0.0704042	0.192319	0.428571	0	0.427328	0.289457	0.740781	43	0	0.401419	0.249867	0.167216	0.26948	0.356863	1	0
chr22	50624414	50724414	100000	HiC	0.398357	0.142392	0.313869	0.186984	0.164741	0.28448	0.427214	0.156134	0.392394	0.0960475	0.147815	0.857143	0	0.173798	0.228489	0.947797	20	0	0.365323	0.386961	0.197853	0.385327	0.276464	1	0.5
chr21	13883483	14883483	1000000	HiC	0.0551403	0	0.269972	0	0.0622794	0.0801789	0.0698172	0.0446582	0.0250148	0.0273399	0.00997089	0.848485	0	0.795109	0.327064	0.616399	72	0	0.466305	0.360289	0.498343	0.26644	0.336797	0.353966	0.35032
chr21	15229981	16229981	1000000	HiC	0.119532	0.623765	0.89	0.69566	0.167266	0.862233	0.274218	0.347408	0.340378	0.884681	1	0.333333	0	0.755932	0.456019	0.913438	176	0	0.200702	0.371294	0.020996		0.422488	0.72166	0.651961
chr21	15428295	16428295	1000000	HiC	0.113015	0.419327	0.674243	0.447005	0.136193	0.77256	0.0359823	0.297517	0.0823598	0.348916	0.328197	0.333333	0	0.720946	0.554283	0.945862	312	0	0.640061	0.702852	0.634543	0.408791	0.411316	0.596154	0.40177
chr21	17013042	18013042	1000000	HiC	0.0823901	0.359574	0.61408	0.465437	0.0463457	0.0734167	0.552001	0.234393	0.0553844	0.0724701	0.383461	0.666667	0	0.757702	0.112145	0.709804	63	0	0.260495	0.53971	0.31937	0.36347	0.584844	0.695513	0.620859
chr21	17319385	18319385	1000000	HiC	0.101528	0.444978	0.716684	0.453338	0.0559284	0.184459	0.318864	0.371283	0.217907	0.676424	0.937622	0.515152	0	0.603019	0.117646	0.58837	191	1	0.546108	0.660227	0.476882	0.116975	0.875536	0.547817	0.714388
chr21	18357778	19357778	1000000	HiC	0.0658484	0.772392	0.897445	0.753916	0	0.319527	0.507139	1	0.0523273	0.760782	0.363412	0.272727	0	0.925296	0.0890686	0.288889	36	0	0.318041	0.710086	0.356019	0.562908	0.511842	0.429785	0.938884
chr21	22923777	23923777	1000000	HiC	0.0506208	0.887806	1	0.939183	0.00612773	0.370011	0.68851	0.833017	0.0448565	0.604945	0.814357	0.333333	0	0.957362	0.664769	0.323193	40	0	0.169375	0.63455	0.154885	0.277532	0.32757	0.612714	0.748605
chr21	24861820	25861820	1000000	HiC	0.0398159	0.322705	0.642778	0.354427	0.0447829	0.308257	0.467138	0.325647	0.0826618	0.409363	0.0518498	0.363636	0	0.838275	0.143756	0.818814	33	0	0.184903	0.602436	0.144044	0.476309	0.287856	0.529915	0.798886
chr21	25107516	26107516	1000000	HiC	0.0293101	0.443095	0.691671	0.471018	0.0536457	0.24673	0.256417	0.499698	0.051211	0.297276	0.430563	0.454545	0	0.909128	0.0862902	0.755318	52	0	0.315403	0.646847	0.398857	0.274926	0.179687	0.447115	0.712985
chr21	25139257	26139257	1000000	HiC	0.030815	0.453756	0.684995	0.47438	0.04798	0.216112	0.404334	0.520823	0.0409715	0.265196	0.570539	0.454545	0	0.887747	0.0855143	0.769272	81	0	0.322518	0.618945	0.292753	0.218392	0.303427	0.510989	0.621865
chr21	25234569	26234569	1000000	HiC	0.0465552	0.3412	0.565142	0.34862	0.0428189	0.167418	0.368052	0.29311	0.0275824	0.174126	0.340304	0.545455	0	0.611826	0.096253	0.792077	60	0	0.327904	0.650432	0.412107	0.299643	0.195952	0.57862	0.793712
chr21	26073285	27073285	1000000	HiC	0.357468	0.145267	0.671591	0.182877	0.0695192	0.210176	0.223821	0.197855	0.299783	0.0652769	0.147076	0.242424	0	0.839856	0.379607	0.79288	9	0	0.209627	0.41294	0.142354	0.362983	0.250262	0.540264	0.420365
chr21	26345408	27345408	1000000	HiC	0.187518	0.208601	0.680795	0.371665	0.14452	0.560649	0.376703	0.236561	0.540338	0.112742	0.087439	0.242424	0	0.751874	0.320399	0.781163	57	0	0.255702	0.437622	0.204218	0.524918	0.339861	0.519231	0
chr21	26467087	27467087	1000000	HiC	0.235775	0.0702215	0.571089	0.158044	0.118165	0.325245	0.376351	0.0608695	0.547061	0.131467	0.0516674	0.272727	0	0.631197	0.279359	0.879542	76	0	0.407561	0.499727	0.361587	0.464522	0.356198	0.711538	0.283627
chr21	28492955	29492955	1000000	HiC	0.107127	0.185247	0.536268	0.307102	0.124851	0.54014	0.160392	0.0962681	0.228992	0.0685555	0.0734333	0.393939	0	0.554812	0.0879318	0.901088	111	0	0.277984	0.420847	0.211219	0.177818	0.471916	0.537992	0.651083
chr21	28519359	29519359	1000000	HiC	0.11799	0.182728	0.567415	0.302291	0.116422	0.501276	0.351807	0.154579	0.245238	0.0732075	0.080901	0.393939	0	0.549484	0.0962154	0.925953	72	0	0.437249	0.342533	0.548062	0.0213985	0.402213	0.521635	0.540374
chr21	28524628	29524628	1000000	HiC	0.117503	0.185787	0.524545	0.283113	0.116857	0.517519	0.356209	0.0564348	0.244409	0.0766019	0.072465	0.393939	0	0.55556	0.0977912	0.921553	197	0	0.602446	0.824501	0.747501		0.705286	0.521635	0.651083
chr21	28573796	29573796	1000000	HiC	0.123545	0.187991	0.521436	0.264476	0.0922186	0.405756	0.600795	0.129093	0.208212	0.0695271	0.0760316	0.363636	0	0.655696	0.120829	0.957779	155	0	0.428598	0.688563	0.402792	0.420272	0.392353	0.580868	0.667702
chr21	28577470	29577470	1000000	HiC	0.126523	0.197988	0.559565	0.286113	0.0875072	0.377546	0.647881	0.148365	0.202624	0.0687749	0.0847756	0.363636	0	0.655914	0.122305	0.964814	162	0	0.391551	0.692618	0.383597	0.47855	0.40966	0.580868	0.569853
chr21	28694070	29694070	1000000	HiC	0.126513	0.248233	0.649945	0.316878	0.0761587	0.364064	0.684743	0.200754	0.101913	0.0894763	0.263241	0.242424	0	0.427751	0.181666	0.99529	162	0	0.341555	0.652243	0.369557	0.496561	0.516744	0.756098	0.649103
chr21	31059976	32059976	1000000	HiC	0.056553	0.178909	0.519551	0.286688	0.104241	0.41588	0.23019	0.244841	0.0441137	0.0709136	0.0832503	0	0	0.4082	0.830311	0.543687	53	0	0.250268	0.412683	0.128237	0.34715	0.302995	0.0526018	0.663774
chr21	31232117	32232117	1000000	HiC	0.0602677	0.30611	0.640162	0.446316	0.0907942	0.491707	0.344362	0.314859	0.0397737	0.0608731	0.169157	0.0606061	0	0.901647	0.837438	0.560729	69	0	0.219129	0.329979	0.197941	0.0230121	0.571564	0.255495	0.858059
chr21	31373019	32373019	1000000	HiC	0.168662	0.307001	0.581464	0.341462	0.114424	0.385134	0.249407	0.150792	0.109641	0.097046	0.327475	0.0606061	0	0.575854	0.780254	0.545667	69	0	0.219129	0.329979	0.197941	0.0230121	0.571564	0.447115	0.850818
chr21	31779048	32779048	1000000	HiC	0.235	0.235716	0.606273	0.299588	0.285706	0.774613	0.275182	0.214559	0.585755	0.432052	0.4794	0.181818	0	0.496995	0.502402	0.641898	42	0	0.426561	0.547311	0.296244	0.440269	1	0.386694	0.297288
chr21	31893011	32893011	1000000	HiC	0.222958	0.308378	0.688892	0.456846	0.280619	0.880998	0.244842	0.091892	0.565958	0.621741	0.728789	0.181818	0	0.389058	0.422691	0.693567	43	0	0.42711	0.556275	0.29004	0.561175	0.987017	0.547817	0.490466
chr21	32112602	33112602	1000000	HiC	0.11964	0.208982	0.56873	0.36771	0.219707	0.518552	0.296398	0.108276	0.177036	0.243698	0.872556	0.212121	0	0.559304	0.208579	0.847645	23	1	0.139075	0.343505	0.186272		0.49926	0.428008	0.48528
chr21	32112864	33112864	1000000	HiC	0.116831	0.205534	0.559696	0.358996	0.215991	0.529485	0.334373	0.0994801	0.173544	0.243584	0.911737	0.212121	0	0.559614	0.205895	0.85145	5	0	0.390492	0.547229	0.236643	0.594674	0.186979	0.547817	0.500088
chr21	32228039	33228039	1000000	HiC	0.0600615	0.140988	0.474212	0.272884	0.165695	0.388854	0.192427	0.137807	0.0752096	0.0956954	0.0926924	0.242424	0	0.576927	0.0941648	0.890158	19	0	0	0.300954	0		0.295572	0.580868	0.527164
chr21	32271791	33271791	1000000	HiC	0.0643318	0.140855	0.455923	0.233151	0.172548	0.439629	0.151728	0.156537	0.0900192	0.0923325	0.018781	0.242424	0	0.43607	0.065139	0.915603	20	1	0.262992	0.152929	0.200145	0.0586575	0.287055	0.504438	0.430893
chr21	32766366	33766366	1000000	HiC	0.0991641	0.160736	0.575467	0.205319	0.163437	0.500619	0.369543	0.209019	0.254969	0.206623	0.0390294	0.242424	0	0.638966	0.240214	0.866396	44	0	0.34441	0.224357	0.225214	0.47294	0.139687	0.510989	0.476706
chr21	32903412	33903412	1000000	HiC	0.104959	0.276036	0.724453	0.344924	0.169904	0.485559	0.628738	0.307045	0.235639	0.216941	0.0604002	0.212121	0	0.612164	0.236815	0.979304	112	1	0.613909	0.338669	0.36817	0.293452	0.118957	0.57862	0.532265
chr21	32991715	33991715	1000000	HiC	0.126926	0.330062	0.674519	0.393315	0.145589	0.326674	0.636366	0.195981	0.18297	0.260934	0.300862	0.272727	0	0.579293	0.253787	0.888389	106	0	0.48862	0.12634	0.38225	0.331219	0.110759	0.540264	0.584917
chr21	33043037	34043037	1000000	HiC	0.13218	0.402651	0.75878	0.492526	0.118672	0.37448	0.790725	0.250715	0.105982	0.233678	0.384754	0.272727	0	0.558726	0.249992	0.843455	69	0	0.274903	0.675734	0.377946		0.316403	0.57862	0.421407
chr21	33043490	34043490	1000000	HiC	0.13218	0.402651	0.75878	0.492526	0.118672	0.37448	0.790725	0.250715	0.105982	0.233678	0.384754	0.272727	0	0.558726	0.249992	0.843455	65	0	0.266591	0.396315	0.229786	0.292559	0.273822	0.57862	0.421407
chr21	33088705	34088705	1000000	HiC	0.118633	0.377439	0.647475	0.504114	0.107498	0.334122	0.586227	0.194122	0.05641	0.155354	0.405944	0.30303	0	0.687753	0.249944	0.797321	77	0	0.309073	0.703831	0.304902	0.400085	0.232357	0.681319	0.747681
chr21	33142399	34142399	1000000	HiC	0.0905033	0.340491	0.681018	0.458301	0.0896144	0.250888	0.439253	0.208057	0.029602	0.0986172	0.335645	0.272727	0	0.710263	0.246353	0.738061	66	0	0.229448	0.625872	0.33652	0.458052	0.207037	0.633413	0.492529
chr21	33415533	34415533	1000000	HiC	0.0180809	0.0735749	0.288997	0.10168	0.0652372	0.164596	0.376824	0.248401	0.0171967	0.0600563	0.108676	0.242424	0	0.221102	0.232128	0.738014	59	0	0.314648	0.350348	0.379273		0.433861	0.540264	0.711377
chr21	33573223	34573223	1000000	HiC	0.0140159	0.0213399	0	0.0343732	0.0642272	0.115288	0.281541	0.186496	0.0148727	0.0337342	0.17822	0.30303	0		0.175743	0.49106	266	0	0.504318	0.697976	0.506484	0.514357	0.702363	0.472812	0.642325
chr21	33573577	34573577	1000000	HiC	0.0140159	0.0213399	0	0.0343732	0.0642272	0.115288	0.281541	0.186496	0.0148727	0.0337342	0.17822	0.30303	0		0.175743	0.49106	126	0	0.705833	0.922797	1	0.577716	0.661401	0.472812	0.642325
chr21	33875479	34875479	1000000	HiC	0.0163265	0.0177374	0.0164213	0.0767669	0.155682	0.170024	0.0968121	0.0433534	0.0297524	0	0.0297881	0.454545	0		0.147044	0.391186	59	0	0.549205	0.869712	0.504436	0.787182	0.458388	0.560023	0.525403
chr21	34115112	35115112	1000000	HiC	0.0232734	0.09652	0.202035	0.0355614	0.121605	0.308437	0.0346826	0.149249	0.0839002	0.032684	0.0885772	0.515152	0		0.178592	0.438537	108	0	0.258434	0.507415	0.17686	0.394759	0.385916	0.397436	0.259567
chr21	34168993	35168993	1000000	HiC	0.239599	0.205885	0.382989	0.216746	1	0.503685	0.301957	0.114407	0.650533	0.129877	0.140979	0.545455	0		0.180763	0.436101	70	0	0.308816	0.589801	0.211933	0.540116	0.183899	0.309117	0.759229
chr21	35504666	36504666	1000000	HiC	0.150008	0.252642	0.68789	0.367804	0.129306	0.508315	0.509306	0.0618572	0.185496	0.120315	0.0213996	0.333333	0	0.74081	0.434106	0.578155	88	1	0.450583	0.623608	0.354582		0.173227	0.560023	0.157677
chr21	35569940	36569940	1000000	HiC	0.130239	0.359001	0.732555	0.4885	0.136112	0.417234	0.575822	0.136006	0.121011	0.156007	0.0422983	0.242424	0	0.667057	0.425594	0.593303	97	0	0.280539	0.522552	0.211071	0.179355	0.22276	0.633413	0.263412
chr21	35635078	36635078	1000000	HiC	0.110932	0.421588	0.768727	0.546227	0.133622	0.383389	0.495561	0.197526	0.0764236	0.185814	0.146968	0.242424	0	0.620551	0.420936	0.642515	46	0	0.400828	0.674932	0.31967	0.419174	0.162778	0.753959	0.339699
chr21	35820188	36820188	1000000	HiC	0.111416	0.347987	0.714342	0.447731	0.109906	0.208256	0.5348	0.257568	0.0402509	0.115086	0.181799	0.121212	0	0.65553	0.39118	0.747513	124	0	0.439759	0.784001	0.549209	0.411263	0.385223	0.800101	0.441649
chr21	35885391	36885391	1000000	HiC	0.0998069	0.290494	0.666661	0.381718	0.0935033	0.162615	0.736349	0.132306	0.033292	0.0882075	0.117843	0.242424	0	0.734786	0.351787	0.721407	332	0	0.302711	0.859586	0.634243	0.362918	0.586375	0.789501	0.597397
chr21	36573169	37573169	1000000	HiC	0.0394478	0.269943	0.662288	0.3679	0.140892	0.457209	0.360153	0.35773	0.098363	0.182672	0.202222	0.454545	0	0.72652	0.0526579	0.631553	54	0	0.272136	0.686132	0.320943	0.382197	0.1606	0.778312	0.504074
chr21	36573225	37573225	1000000	HiC	0.0356716	0.256159	0.623593	0.349353	0.133216	0.48031	0.34091	0.323243	0.0940612	0.187272	0.201914	0.454545	0	0.72696	0.052659	0.632403	167	0.5	0.428655	0.768342	0.45621	0.198635	0.228799	0.612714	0.495767
chr21	37621344	38621344	1000000	HiC	0.0600934	0.160928	0.360354	0.189841	0.0954115	0.661006	0.407997	0.194163	0.0459922	0.161389	0.0423262	0.333333	0	0.352294	0.057091	0.956101	132	0	0.427248	0.833606	0.395944	0.288575	0.273373	0.580868	0.726562
chr21	38305182	39305182	1000000	HiC	0.0546146	0.118096	0.451225	0.130417	0.154475	0.544595	0.481637	0.13137	0.0556078	0.170387	0.05971	0.454545	0	0.500734	0.118449	0.873032	189	0	0.501498	0.764348	0.478641	0.474186	0.420034	0.115919	0.731791
chr21	38821558	39821558	1000000	HiC	0.2289	0.324793	0.61504	0.428325	0.191243	0.371674	0.286488	0.504916	0.129793	0.138039	0.265111	0.454545	0	0.443386	0.171173	0.955479	173	0.5	0.278408	0.608588	0.295132	0.32752	0.439512	0.227941	0.562067
chr21	38849646	39849646	1000000	HiC	0.205161	0.335341	0.662061	0.433967	0.200714	0.395805	0.315577	0.619781	0.137022	0.17834	0.301752	0.454545	0	0.481832	0.18983	0.966042	173	0	0.278408	0.608588	0.295132	0.32752	0.439512	0.198718	0.294372
chr21	38880331	39880331	1000000	HiC	0.190366	0.354595	0.666294	0.4686	0.189344	0.445349	0.332698	0.515498	0.151533	0.214263	0.288248	0.454545	0	0.487511	0.201666	0.993317	116	0	0.471569	0.679976	0.49444	0.378042	0.49362	0.289044	0.432635
chr21	38945854	39945854	1000000	HiC	0.165125	0.369152	0.697221	0.478414	0.186153	0.52312	0.206385	0.280105	0.20262	0.318089	0.306976	0.424242	0	0.502141	0.215761	0.973183	60	0	0.29892	0.424718	0.293882	0.272412	0.323478	0.403281	0.337001
chr21	39056441	40056441	1000000	HiC	0.190144	0.406995	0.722729	0.44341	0.21512	0.630082	0.235762	0.594532	0.298768	0.525941	0.288279	0.363636	0	0.560732	0.235686	0.854588	137	0	0.286449	0.55792	0.286106	0.700194	0.453461	0.425824	0.303783
chr21	39112909	40112909	1000000	HiC	0.177037	0.396458	0.74623	0.422443	0.212319	0.609546	0.268466	0.503797	0.331838	0.61117	0.216217	0.30303	0	0.115544	0.255298	0.806666	142	0	0.578023	0.800313	0.674094	0.227838	0.240491	0.403281	0.456813
chr21	40861998	41861998	1000000	HiC	0.0456445	0.248266	0.515231	0.294935	0.0229059	0.105824	0.290427	0.372755	0.0419461	0.0553518	0.0815917	0.181818	1	0.829806	0.211899	0.823589	143	0	0.539529	0.812337	0.615741	0.31817	0.261306	0.643219	0.398875
chr21	40920019	41920019	1000000	HiC	0.047881	0.264397	0.532547	0.289015	0.0236991	0.154098	0.378686	0.474302	0.0285177	0.0750215	0.118829	0.181818	1	0.818442	0.202871	0.812941	31	0	0.252101	0.154457	0.437944		0.43154	0.612714	0.523054
chr21	41031115	42031115	1000000	HiC	0.0494583	0.416817	0.660119	0.420492	0.0413432	0.201724	0.519267	0.43289	0.0218678	0.211318	0.328141	0.181818	1	0.852198	0.203855	0.77623	80	0	0.328275	0.629151	0.31833	0.630994	0.110764	0.596154	0.615629
chr21	41267088	42267088	1000000	HiC	0.115486	0.497283	0.663701	0.545237	0.0621703	0.302597	0.671001	0.312588	0.0278197	0.163837	0.624614	0.333333	1	0.654522	0.209433	0.818966	82	0.666667	0.200832	0.511526	0.170354	0.294198	0.801383	0.465291	0.585755
chr21	41454017	42454017	1000000	HiC	0.33993	0.725384	0.819176	0.787562	0.0952116	0.450683	0.745545	0.374134	0.288875	0.682205	0.905944	0.393939	1	0.677409	0.21959	0.877996	54	0	0.159864	0.471354	0.192788	0.290354	0.608138	0.504438	0.599267
chr21	41510386	42510386	1000000	HiC	0.334286	0.720514	0.844091	0.779792	0.0969742	0.447325	0.711792	0.551775	0.361351	0.806206	0.980532	0.30303	1	0.684575	0.248205	0.882003	19	0	0.188062	0.697857	0.226492	0.261793	0.458468	0.486336	0.676267
chr21	41699688	42699688	1000000	HiC	0.294312	0.74202	0.903364	0.799495	0.126868	0.530381	0.659794	0.539946	0.391131	1	0.807909	0.393939	1	0.877885	0.326795	0.795985	19	0	0.183891	0.723806	0.2408	0.179891	0.450835	0.447115	0.741831
chr21	41996007	42996007	1000000	HiC	0.506714	0.548933	0.87551	0.454269	0.105416	0.251488	0.791598	0.877078	0.147307	0.416659	0.435306	0.393939	1	0.678819	0.504039	0.973792	227	0	0.387147	0.625717	0.37416		0.214406	0.547817	0.597397
chr21	42153620	43153620	1000000	HiC	0.41463	0.121148	0.266369	0.103944	0.0919613	0.131544	0.413601	0.600184	0.172796	0.092779	0.0443123	0.30303	0	0.512013	0.509817	0.898591	32	0	0.294045	0.464331	0.33704		0.219524	0.575597	0.141253
chr21	43831233	44831233	1000000	HiC	0.0251737	0.0501466	0.109968	0.032065	0.14225	0.314333	0.154392	0.447471	0.070436	0.0157411	0.0971636	0.121212	0		0.306412	0.648014	69	0	0.32008	0.579852	0.404077	0.535777	0.173143	0.469697	0.331902
chr21	43955509	44955509	1000000	HiC	0.063656	0.0378678	0.14962	0.0118944	0.125608	0.308974	0.100707	0.271845	0.0863314	0.0480532	0.0481775	0.151515	0		0.267984	0.776063	1	0	0.17516	0.433502	0.197266	0.456465	0.108462	0.575597	0.548499
chr21	44006806	45006806	1000000	HiC	0.0864203	0.052648	0.18362	0.013674	0.162982	0.409761	0.469191	0.195535	0.0554557	0.0790032	0.0491635	0.181818	0		0.260913	0.832827	177	0	0.42462	0.570519	0.447765	0.663675	0.714607	0.711538	0.578452
chr21	44373902	45373902	1000000	HiC	0.104122	0.509207	0.692945	0.541821	0.122216	0.506342	0.622127	0.331998	0.0817625	0.578116	0.319943	0.484848	0	0.812252	0.362168	0.986792	177	0	0.42462	0.570519	0.447765	0.663675	0.714607	0.643219	0.556126
chr21	44440011	45440011	1000000	HiC	0.0967728	0.46431	0.624044	0.488855	0.136877	0.446722	0.479084	0.303712	0.0802124	0.561508	0.23704	0.484848	0	0.729828	0.378332	1	39	0	0.307573	0.354879	0.281653	0.170922	0.840074	0.465291	0.571331
chr21	44573852	45573852	1000000	HiC	0.122941	0.467662	0.663169	0.48313	0.192536	0.601767	0.581756	0.787075	0.0843762	0.375255	0.235018	0.545455	0	0.727826	0.396781	0.916998	66	0	0.190417	0.277469	0.137392	0.132237	0.555691	0.504438	0.678013
chr21	44905164	45905164	1000000	HiC	0.109968	0.354217	0.55776	0.349236	0.296384	0.530345	0.439885	0.583076	0.219531	0.313479	0.193723	0.636364	0	0.642609	0.427424	0.84246	73	0	0.204903	0.287728	0.152034	0.100109	0.553032	0.351578	0.698866
chr21	45073364	46073364	1000000	HiC	0.17683	0.335692	0.599944	0.380689	0.270685	0.427987	0.379049	0.310563	0.219565	0.333987	0.329907	0.606061	1	0.595088	0.43615	0.882917	34	0	0.22132	0.578857	0.0371121	0.618577	0.38433	0.425824	0.651961
chr21	45090770	46090770	1000000	HiC	0.18958	0.328059	0.606076	0.373305	0.268165	0.433145	0.336845	0.372512	0.229579	0.341482	0.357532	0.606061	1	0.624257	0.445314	0.894449	32	1	0.202946	0.713208	0.369533	0.559845	0.337024	0.425824	0.596724
chr21	45143693	46143693	1000000	HiC	0.201165	0.331275	0.641104	0.378687	0.272364	0.457009	0.0454572	0.196823	0.251005	0.383802	0.602022	0.545455	1	0.602514	0.455103	0.883856	43	1	0.151418	0.535404	0.2441	0.375913	0.311792	0.469697	0.439289
chr21	45481769	46481769	1000000	HiC	0.193692	0.415664	0.696661	0.432434	0.137446	0.319124	0.219566	0.480272	0.173574	0.448183	0.317703	0.484848	1	0.727889	0.433016	0.869396	51	1	0.124446	0.483803	0.145265	0.510347	0.367383	0.510989	0.337559
chr21	45598111	46598111	1000000	HiC	0.174035	0.523304	0.829553	0.570832	0.146995	0.417591	0.344916	0.352589	0.144544	0.448909	0.421888	0.363636	1	0.810157	0.398892	0.906433	193	0	0.424464	0.756657	0.510316	0.355096	0.294859	0.519231	0.455001
chr22	18932544	19932544	1000000	HiC	0.0748934	0.381969	0.606135	0.371107	0.303174	0.540745	0.61567	0.338718	0.219193	0.634716	0.384545	0.30303	0	0.774632	0.11024	0.264426	113	0.545455	0.499326	0.4789	0.431806	0.337264	0.067615	0.560023	0.625103
chr22	18947449	19947449	1000000	HiC	0.0705016	0.411292	0.634646	0.437036	0.295379	0.573007	0.550425	0.281129	0.212011	0.635145	0.545026	0.30303	0	0.788427	0.111182	0.269698	50	0.545455	0.206546	0.458717	0.11858	0.401918	0.344057	0.469697	0.761008
chr22	18947710	19947710	1000000	HiC	0.070871	0.411038	0.63249	0.436563	0.294626	0.573016	0.536764	0.273806	0.210663	0.632985	0.542379	0.30303	0	0.791364	0.111182	0.269698	231	0.538462	0.487987	0.595091	0.641464		0.177371	0.469697	0.748396
chr22	18979201	19979201	1000000	HiC	0.0714607	0.408521	0.632157	0.438033	0.274353	0.513477	0.487126	0.304074	0.217188	0.642315	0.649338	0.30303	0	0.725024	0.109319	0.263402	99	0.538462	0.369203	0.469775	0.285142	0.67055	0.536355	0.447115	0.589444
chr22	18979456	19979456	1000000	HiC	0.0714607	0.408521	0.632157	0.438033	0.274353	0.513477	0.487126	0.304074	0.217188	0.642315	0.649338	0.30303	0	0.725024	0.109319	0.263402	96	0.538462	0.459332	0.501155	0.312134	0.351526	0.521149	0.447115	0.589444
chr22	19214502	20214502	1000000	HiC	0.157986	0.560049	0.733408	0.615986	0.379225	0.673623	0.621784	0.270802	0.327537	0.791692	0.997036	0.333333	0	0.577068	0.102174	0.199546	141	0.666667	0.496313	0.548905	0.381297	0.213254	0.456789	0.681319	0.68781
chr22	19292293	20292293	1000000	HiC	0.176529	0.533891	0.719378	0.589779	0.364866	0.560319	0.497078	0.232601	0.322612	0.73914	0.898014	0.424242	0	0.550627	0.089528	0.188778	49	0.588235	0.105968	0.351378	0.131248	0.386705	0.0433583	0.753959	0.491474
chr22	19441370	20441370	1000000	HiC	0.0880784	0.230856	0.442946	0.165436	0.22304	0.229596	0.576664	0.333706	0.137571	0.227162	0.241332	0.515152	0	0.282797	0.0962534	0.13541	159	0.642857	0.669868	0.285321	0.0426891		0.808663	0.678382	0.543303
chr22	19441819	20441819	1000000	HiC	0.11503	0.250331	0.496244	0.214519	0.21787	0.218468	0.669691	0.380399	0.127359	0.225522	0.288372	0.515152	0	0.277743	0.0960413	0.134154	47	0.642857	0.118146	0.382557	0.121984	0.451178	0	0.519231	0.654707
chr22	19516822	20516822	1000000	HiC	0.0637548	0.200107	0.425556	0.144048	0.237825	0.242777	0.422998	0.438732	0.0895018	0.115974	0.21939	0.484848	0	0.267596	0.0813385	0.0976837	70	0.5625	0.318636	1	0.268966		0.588381	0.540264	0.573849
chr22	19517013	20517013	1000000	HiC	0.0640276	0.203055	0.428637	0.145715	0.237824	0.240746	0.418197	0.445642	0.0896496	0.115658	0.221162	0.484848	0	0.27107	0.0813385	0.0976837	69	0.5625	0.318759	0.938923	0.363923	0.889824	0.478671	0.540264	0.621292
chr22	19615937	20615937	1000000	HiC	0.0899334	0.254045	0.517828	0.203121	0.255791	0.2398	0.257011	0.308226	0.146178	0.101875	0.248897	0.484848	0	0.260375	0.0807876	0.13158	51	0.6	0.255215	0.732712	0.42717	0.760413	0.751429	0.540264	0.50017
chr22	19617391	20617391	1000000	HiC	0.0902635	0.256494	0.519352	0.206356	0.254926	0.240277	0.263556	0.263807	0.146951	0.102578	0.250433	0.484848	0	0.25997	0.0807876	0.13158	83	0.6	0.383812	0.690553	0.378438	0.446153	0.746144	0.560023	0.500657
chr22	19629455	20629455	1000000	HiC	0.0818716	0.234097	0.479303	0.209639	0.249976	0.239931	0.254738	0.29227	0.150637	0.104741	0.235063	0.484848	0	0.262135	0.0800129	0.132971	209	0.6	1	0.57697	0.51382		0.553008	0.560023	0.45884
chr22	19783245	20783245	1000000	HiC	0.123193	0.254652	0.521758	0.182443	0.224804	0.134198	0.248166	0.371926	0.231191	0.182313	0.189976	0.666667	0	0.642069	0.105126	0.0760721	53	0.461538	0.358199	0.611725	0.334255	0.724679	0.50318	0.678382	0.477822
chr22	19894114	20894114	1000000	HiC	0.115021	0.258344	0.590909	0.207203	0.270982	0.203005	0.409421	0.353617	0.273556	0.184985	0.13184	0.575758	0	0.726348	0.103153	0.0802125	44	0.461538	0.261337	0.632865	0.35226	0.812964	0.438489	0.678382	0.62307
chr22	19937825	20937825	1000000	HiC	0.0883511	0.23717	0.524285	0.174932	0.288091	0.200481	0.305412	0.399287	0.271879	0.172094	0.111002	0.575758	0	0.749547	0.109269	0.100496	107	0.545455	0.297574	0.664557	0.320111	1	0.42798	0.596154	0.485121
chr22	19995843	20995843	1000000	HiC	0.0956328	0.249548	0.562547	0.187274	0.288954	0.245181	0.296988	0.705556	0.268236	0.164268	0.107757	0.515152	0	0.728231	0.104915	0.0873344	61	0.5	0.162681	0.486945	0.00961222	0.648861	0.337789	0.496795	0.485337
chr22	19995912	20995912	1000000	HiC	0.0956328	0.249548	0.562547	0.187274	0.288954	0.245181	0.296988	0.705556	0.268236	0.164268	0.107757	0.515152	0	0.728231	0.104915	0.0873344	73	0.5	0.424374	0.431977	0.286362	0.515768	0.288096	0.496795	0.485337
chr22	21787219	22787219	1000000	HiC	0.129371	0.091872	0.25453	0.104593	0.0649273	0.176206	0.101246	0.396395	0.0106248	0.0303603	0.047885	0.545455	0	0.263602	0.139444	0.727787	145	0	0.385056	0.128289	0.354406	0.0530131	0.236988	0.633413	0.576922
chr22	22008741	23008741	1000000	HiC	0.0679437	0.151723	0.358922	0.104832	0.0466584	0.0196319	0.137508	0.572627	0	0.00600153	0.0996867	0.545455	0	0.557695	0.126951	0.918098	40	0	0.29846	0.302704	0.416999	0.242715	0.418057	0.753959	0.762006
chr22	22570518	23570518	1000000	HiC	0.060754	0.139192	0.334216	0.147272	0.0963218	0	0.413204	0.361542	0.0215343	0.041517	0.0764098	0.69697	0	0.365721	0.0771705	0.387402	40	0.444444	0.29846	0.302704	0.416999	0.242715	0.418057	0.753959	0.61292
chr22	22645365	23645365	1000000	HiC	0.0421771	0.161561	0.356027	0.189495	0.0986778	0.0330335	0.409894	0.213635	0.0236701	0.0428306	0.095705	0.636364	0	0.406266	0.0623068	0.321218	104	0.363636	0.321504	0.601962	0.487609	0	0.434679	0.778312	0.8338
chr22	22679703	23679703	1000000	HiC	0.035311	0.158035	0.327909	0.194855	0.109994	0.0361516	0.405791	0.187698	0.0245762	0.0325566	0.0939593	0.636364	0	0	0.0611719	0.300345	80	0.363636	0.412034	0.487915	0.424945	0.439905	0.618196	0.695513	0.853372
chr22	23217294	24217294	1000000	HiC	0.0899185	0.136172	0.323595	0.113266	0.112909	0.0282091	0.178034	0.669146	0.032346	0.0529935	0.0959195	0.818182	0	0.736576	0.0976515	0.116073	176	0.666667	0.567226	0.858559	0.614171		0.487974	0.711538	0.853372
chr22	23217355	24217355	1000000	HiC	0.0899185	0.136172	0.323595	0.113266	0.112909	0.0282091	0.178034	0.669146	0.032346	0.0529935	0.0959195	0.818182	0	0.736576	0.0976515	0.116073	173	0.666667	0.5789	0.817526	0.609057		0.436757	0.711538	0.853372
chr22	23268225	24268225	1000000	HiC	0.0884703	0.126315	0.269947	0.1004	0.103465	0.0373629	0.238551	0.54074	0.0277308	0.054966	0.0655299	0.818182	0	0.486075	0.114591	0.128895	84	0.666667	0.322173	0.69214	0.319584	0.643897	0.504667	0.57862	0.717292
chr22	23356702	24356702	1000000	HiC	0.0712485	0.176638	0.410782	0.177079	0.129415	0.0448376	0.279503	0.39421	0.0271964	0.0559873	0.0877816	0.787879	0	0.357564	0.134863	0.193566	82	0.666667	0.440109	0.582679	0.348043	0.364589	0.256896	0.740676	0.577616
chr22	23461194	24461194	1000000	HiC	0.0784348	0.186549	0.411653	0.154581	0.153738	0.125817	0.391755	0.427284	0.0516297	0.0798711	0.0891738	0.727273	0	0.299662	0.142891	0.185165	66	0.666667	0.51233	0.535938	0.31321	0.418119	0.397413	0.831002	0.613261
chr22	23681486	24681486	1000000	HiC	0.0878531	0.0723177	0.276068	0.0307856	0.13884	0.0975823	0.262058	0.174146	0.0883051	0.0682495	0.0976104	0.757576	0	0.587976	0.159268	0.0567906	43	0.666667	0.436143	0.541934	0.392899	0.303533	0.302676	0.575597	0.71386
chr22	23770816	24770816	1000000	HiC	0.101303	0.0540974	0.231168	0.0403472	0.143091	0.0692558	0.255998	0.330329	0.0920478	0.0387825	0.0790943	0.787879	0	0.585199	0.167572	0.116857	36	0.555556	0.344414	0.348846	0.07417		0.0916388	0.275148	0.514548
chr22	23917878	24917878	1000000	HiC	0.282417	0.212109	0.416812	0.19718	0.145772	0.106429	0.373376	0.299181	0.142178	0.0393251	0.176419	0.818182	0	0.536817	0.251728	0.403046	41	0.428571	0.219955	0.419496	0.221378	0.587069	0.323763	0.419516	0.32276
chr22	24055957	25055957	1000000	HiC	0.189069	0.256655	0.567028	0.241616	0.164433	0.199864	0.185921	0.189718	0.259804	0.128934	0.207186	0.818182	0	0.625521	0.302032	0.659028	76	0.571429	0.274384	0.385969	0.278318	0.601163	0.416759	0.298077	0.0999476
chr22	24094810	25094810	1000000	HiC	0.191889	0.266867	0.586795	0.244507	0.161946	0.231095	0.177232	0.234441	0.271868	0.132866	0.239726	0.818182	0	0.617549	0.340909	0.771256	44	0.571429	0.352725	0.468948	0.252359		0.0518023	0.326923	0.22506
chr22	24306168	25306168	1000000	HiC	0.233058	0.333538	0.657341	0.35533	0.195643	0.452588	0.564809	0.396873	0.243804	0.0830666	0.246645	0.909091	0	0.733551	0.458243	0.900306	101	0.4	0.466983	0.542317	0.32877	0.427247	0.510405	0.234203	0.158217
chr22	24452715	25452715	1000000	HiC	0.302939	0.345496	0.627868	0.301521	0.105826	0.156427	0.552439	0.9108	0.104469	0.0435155	0.227453	1	0	0.564944	0.455893	0.825114	60	0.222222	0.286417	0.719508	0.20158	0.589684	0.389565	0.267241	0.102512
chr22	25929259	26929259	1000000	HiC	0.191026	0.316415	0.735649	0.418591	0.12515	0.645719	0.140161	0.255622	0.319004	0.376261	0.157318	0.333333	0	0.587797	0.329655	0.353164	40	0.5	0.239901	0.844827	0.254718	0.552079	0.245982	0.447115	0.0981678
chr22	26012502	27012502	1000000	HiC	0.195931	0.314693	0.693847	0.380288	0.136198	0.658459	0.325615	0.327279	0.268434	0.263011	0.846368	0.333333	0	0.581185	0.240743	0.322091	40	0.5	0.2328	0.80898	0.246998	0.423735	0.254463	0.425824	0.071944
chr22	26146410	27146410	1000000	HiC	0.170284	0.186204	0.610856	0.265253	0.141188	0.782522	0.274664	0.145244	0.156779	0.154823	0.224853	0.333333	0	0.642108	0.151284	0.387273	47	0.5	0.213509	0.730163	0.248884	0.41478	0.264115	0.225572	0.694389
chr22	26172653	27172653	1000000	HiC	0.158256	0.17449	0.577566	0.25247	0.136728	0.801355	0.278011	0.202309	0.116697	0.125598	0.149236	0.333333	0	0.652518	0.128328	0.387431	60	0.5	0.268319	0.768672	0.311184	0.346564	0.260368	0.340659	0.536193
chr22	27301755	28301755	1000000	HiC	0	0.0105488	0.32554	0.0722397	0.219884	0.202486	0	0	0.111241	0.026039	0	0.575758	0	0.101149	0.0482003	0.285386	120	0.111111	0.251746	0.633345	0.249039		0.371288	0.447115	0.359006
chr22	27420133	28420133	1000000	HiC	0.0231949	0.0769568	0.379389	0.16875	0.267622	0.146475	0.158613	0.0724417	0.220864	0.156458	0.00411749	0.575758	0	0.668507	0.053376	0.191061	57	0.142857	0.251974	0.455317	0.295553		0.513119	0.529915	0.673129
chr22	28242421	29242421	1000000	HiC	0.00432764	0.166604	0.411173	0.234529	0.135972	0.089184	0.128909	0.278126	0.0534449	0.0354233	0.0203986	0.242424	0	0.63223	0.0622608	0.196922	73	0.333333	0.241419	0.908748	0.498429		0.311523	0.57862	0.750094
chr22	28272673	29272673	1000000	HiC	0.0156035	0.179644	0.411839	0.247052	0.17641	0.132581	0.310007	0.322671	0.0603441	0.0298818	0.0260623	0.272727	0	0.6686	0.0615576	0.182737	22	0.5	0.262082	0.878999	0.437503	0.69046	0.327179	0.547817	0.902414
chr22	28383571	29383571	1000000	HiC	0.0568466	0.209279	0.466046	0.234194	0.208035	0.137826	0.386704	0.260812	0.129192	0.0765399	0.0823204	0.242424	0	0.747964	0.0563544	0.144765	24	0.6	0.2468	0.788409	0.372883	0.556318	0.284303	0.403281	0.676267
chr22	28573034	29573034	1000000	HiC	0.0781471	0.152624	0.478348	0.193232	0.169161	0.143635	0.234908	0.16595	0.123226	0.121842	0.0158776	0.242424	0	0.633296	0.0519591	0.204295	25	0.545455	0.330893	0.735809	0.32968	0.458783	0.296017	0.397436	0.670503
chr22	28705895	29705895	1000000	HiC	0.0878222	0.22081	0.500657	0.293643	0.137562	0.200066	0.40893	0.0545536	0.151763	0.215258	0.108683	0.333333	0	0.626971	0.0342862	0.291415	68	0.461538	0.262857	0.550026	0.260253	0.419594	0.288542	0.326923	0.296906
chr22	28806617	29806617	1000000	HiC	0.119111	0.365665	0.658957	0.502026	0.223436	0.268845	0.551192	0.0915053	0.184517	0.300771	0.109243	0.363636	0	0.512103	0.020373	0.236779	62	0.615385	0.253398	0.566827	0.233275	0.444598	0.279733	0.134615	0.36726
chr22	28980217	29980217	1000000	HiC	0.123162	0.463736	0.800669	0.534395	0.285401	0.406506	0.767516	0.465333	0.245504	0.395422	0.341364	0.363636	0	0.820419	0.0277223	0.325277	186	0.466667	0.365647	0.522433	0.374379	0.521516	0.490361	0.164456	0.353845
chr22	29081326	30081326	1000000	HiC	0.156214	0.216524	0.54895	0.243261	0.295708	0.481765	0.314601	0.126709	0.301964	0.281517	0.147862	0.515152	0	0.398694	0.0334739	0.305837	281	0.428571	0.542937	0.533522	0.5233		0.627821	0	0.449885
chr22	29267010	30267010	1000000	HiC	0.0794999	0.167153	0.492395	0.189119	0.299533	0.387079	0.541696	0.233514	0.212404	0.176625	0.106171	0.606061	0	0.409205	0.0366847	0.17189	919	0.473684	0.24656	0.420139	0.190596	0.72997		0.198718	0.495256
chr22	29826946	30826946	1000000	HiC	0.0541096	0.479078	0.728759	0.539318	0.264455	0.590759	0.626436	0.363438	0.130708	0.378902	0.345836	0.333333	0	0.593794	0.017076	0.159592	919	0.736842	0.24656	0.420139	0.190596	0.72997		0.57862	0.542801
chr22	29856918	30856918	1000000	HiC	0.0517759	0.501559	0.713362	0.590751	0.248407	0.59252	0.704194	0.21424	0.113797	0.385057	0.344175	0.333333	0	0.615508	0.0161761	0.145657	1128	0.666667	0.272131	0.441288	0.214299	0.727585	0.0908761	0.560023	0.722835
chr22	29896940	30896940	1000000	HiC	0.0676166	0.494212	0.72892	0.570156	0.232735	0.676847	0.66401	0.428506	0.0975992	0.433538	0.291115	0.30303	0	0.746883	0.00958066	0.157768	2973	0.666667	0.329762	0.456755	0.254057	0.535119	0.48567	0.447115	0.662648
chr22	29921770	30921770	1000000	HiC	0.0678409	0.461479	0.69738	0.519066	0.211697	0.608215	0.551404	0.488032	0.0857404	0.431558	0.269789	0.30303	0	0.670353	0.00483207	0.13253	2967	0.722222	0.329762	0.456755	0.254057	0.53483	0.484402	0.425824	0.669699
chr22	29925622	30925622	1000000	HiC	0.0706437	0.48579	0.717538	0.551953	0.206748	0.594665	0.449643	0.598745	0.0839466	0.434056	0.287066	0.30303	0	0.670836	0.00461874	0.130925	2921	0.722222	0.330567	0.456703	0.255198	0.534885	0.489212	0.447115	0.713923
chr22	30005710	31005710	1000000	HiC	0.0732504	0.469804	0.661498	0.497386	0.195247	0.515129	0.640442	0.375182	0.0684772	0.423764	0.30939	0.30303	0	0.714857	0	0.123226	2940	0.7	0.347665	0.462857	0.263601	0.546208	0.473174	0.681319	0.633016
chr22	30074664	31074664	1000000	HiC	0.0729945	0.465542	0.666297	0.49914	0.227407	0.504498	0.351026	0.40647	0.0827676	0.348702	0.392564	0.272727	0	0.442285	0.00831783	0.14157	2940	0.777778	0.347665	0.462857	0.263601	0.546208	0.473174	0.612714	0.664888
chr22	30107002	31107002	1000000	HiC	0.07494	0.408659	0.604433	0.400887	0.208237	0.515793	0.347798	0.717441	0.0630278	0.265989	0.31385	0.212121	0	0.442364	0.00804032	0.130877	2809	0.764706	0.372376	0.495264	0.280454	0.528449	0.429597	0.70894	0.751672
chr22	30193781	31193781	1000000	HiC	0.0391069	0.309756	0.533081	0.325674	0.212579	0.374478	0.297981	0.451415	0.0502484	0.187275	0.177265	0.242424	0	0.330106	0.0118989	0.174751	3301	0.789474	0.368291	0.499034	0.254675	0.566192	0.36417	0.681319	0.773895
chr22	30468773	31468773	1000000	HiC	0.0458252	0.220867	0.545141	0.239653	0.211279	0.427578	0.143544	0.328894	0.102215	0.302215	0.147448	0.30303	0	0.345141	0.0408575	0.304649	3173	0.785714	0.376942	0.531874	0.288871	0.633651	0.322416	0.504438	0.442968
chr22	30564104	31564104	1000000	HiC	0.0479052	0.142439	0.44893	0.18114	0.227533	0.475932	0.153469	0.131035	0.0895111	0.191622	0.0530734	0.30303	0	0.289653	0.0545048	0.2636	3181	0.6875	0.377934	0.532071	0.289455	0.63324	0.32254	0.486336	0.457682
chr22	30620068	31620068	1000000	HiC	0.0665293	0.19224	0.483785	0.218516	0.222374	0.40725	0.284938	0.384857	0.0884723	0.172148	0.0818812	0.30303	0	0.851665	0.0594603	0.249193	3002	0.6875	0.36022	0.526164	0.257361	0.664537	0.28371	0.428008	0.341597
chr22	30622730	31622730	1000000	HiC	0.0704227	0.202503	0.484289	0.223372	0.219469	0.418489	0.267272	0.254409	0.0891635	0.181372	0.0979249	0.30303	0	0.850507	0.0594682	0.24554	3002	0.6875	0.359507	0.527604	0.257335	0.664122	0.283399	0.504438	0.497399
chr22	30640507	31640507	1000000	HiC	0.0687034	0.224433	0.513692	0.258632	0.229793	0.43667	0.33406	0.479962	0.089425	0.18168	0.115266	0.30303	0	0.411119	0.0597163	0.243846	3139	0.625	0.396128	0.582549	0.325294	0.605201	0.295729	0.428008	0.340064
chr22	30792533	31792533	1000000	HiC	0.0683177	0.335055	0.597611	0.400388	0.262934	0.460725	0.214304	0.20679	0.0970812	0.303674	0.0994589	0.393939	0	0.691065	0.0737591	0.174565	3139	0.5	0.394883	0.58324	0.324148	0.604443	0.292957	0.386694	0.420632
chr22	30846345	31846345	1000000	HiC	0.072426	0.370777	0.649644	0.446401	0.274599	0.553624	0.184691	0.254162	0.0971372	0.38812	0.101309	0.424242	0	0.544387	0.0788046	0.149027	3142	0.5	0.397004	0.584784	0.322783	0.608315	0.30273	0.467256	0.33669
chr22	30846776	31846776	1000000	HiC	0.0725186	0.371309	0.649062	0.445884	0.274251	0.556749	0.16771	0.237972	0.0970151	0.388473	0.100708	0.424242	0	0.544163	0.0788046	0.149027	2375	0.5	0.378876	0.620587	0.294188	0.64847	0.332864	0.467256	0.265138
chr22	31250139	32250139	1000000	HiC	0.0710203	0.326427	0.693526	0.337843	0.197387	0.495173	0.279567	0.51352	0.122281	0.36862	0.137143	0.454545	0	0.784794	0.115402	0.330444	2305	0.2	0.347307	0.609992	0.288861	0.642681	0.388548	0.66629	0.152592
chr22	31253866	32253866	1000000	HiC	0.0670939	0.324568	0.647505	0.323821	0.197532	0.502727	0.294978	0.334946	0.119844	0.36096	0.157686	0.454545	0	0.78563	0.116942	0.342064	2304	0.2	0.350544	0.613538	0.305163	0.666693	0.419025	0.66629	0.419777
chr22	31444521	32444521	1000000	HiC	0.0985574	0.25837	0.585754	0.251907	0.197606	0.419387	0.487887	0.614121	0.125846	0.216352	0.169543	0.424242	0	0.723511	0.137876	0.531359	2036	0	0.31356	0.603753	0.281477	0.674614	0.461907	0.510989	0.435235
chr22	31539489	32539489	1000000	HiC	0.125728	0.280459	0.59658	0.299735	0.189176	0.353072	0.554547	0.352555	0.135163	0.225386	0.241902	0.393939	0	0.83668	0.125586	0.576741	2036	0.25	0.31356	0.603753	0.281477	0.674614	0.461907	0.612714	0.480311
chr22	31769380	32769380	1000000	HiC	0.132146	0.278652	0.573781	0.370618	0.16058	0.154397	0.340945	0.186955	0.233908	0.181274	0.703545	0.454545	0	0.711588	0.139348	0.624376	1393	0.363636	0.320668	0.62019	0.331178	0.662111	0.519841	0.596154	0.696285
chr22	31912247	32912247	1000000	HiC	0.215559	0.233464	0.538722	0.339572	0.163269	0.108321	0.16711	0.31666	0.443892	0.112462	0.324939	0.454545	0	0.443891	0.139828	0.609696	1318	0.6	0.320243	0.649406	0.351648	0.727653	0.513231	0.612714	0.670612
chr22	32301704	33301704	1000000	HiC	1	0.857024	0.786102	0.822048	0.165617	0.192616	0.469596	0.526227	1	0.481155	0.411736	0.30303	0	0.396415	0.507599	0.736877	1242	0.666667	0.174986	0.463011	0.170555	0.558711	0.294107	0.469697	0.307171
chr22	32558380	33558380	1000000	HiC	0.649108	1	0.890103	1	0.158557	0.169769	0.549743	0.844669	0.730496	0.430181	0.499287	0.272727	0	1	0.854413	0.873133	1120	0.444444	0.24081	0.51525	0.250926	0.404844		0.496795	0.202255
chr22	33422840	34422840	1000000	HiC	0.0178866	0.570492	0.806141	0.60879	0.0406293	0.163694	0.210087	0.747978	0.00835303	0.158376	0.589713	0.272727	0	0.84647	1	0.593843	1391	0	0.178539	0.466083	0.168363	0.575012	0.296538	0.281517	0.837173
chr22	34757451	35757451	1000000	HiC	0.186451	0.252763	0.554849	0.394112	0.115847	0.132913	0.2423	0.106547	0.200559	0.111902	0.0400816	0.333333	0	0.551155	0.639543	0.342541	1543	0.666667	0.182259	0.46763	0.167844	0.589385	0.295902	0.596154	0.396776
chr22	34799274	35799274	1000000	HiC	0.247093	0.301316	0.59553	0.401218	0.147334	0.230165	0.154128	0.299069	0.286884	0.146739	0.0585298	0.363636	0	0.548624	0.599988	0.354798	1814	0.666667	0.222829	0.458416	0.122958	0.947956	0.43728	0.580868	0.394442
chr22	34880360	35880360	1000000	HiC	0.456584	0.322514	0.623389	0.359602	0.193787	0.358548	0.410849	0.356717	0.521958	0.219478	0.0538328	0.30303	0	0.598622	0.508125	0.372779	2015	0.615385	0.24339	0.475732	0.109189	0.853419	0.445388	0.657298	0.387394
chr22	34900133	35900133	1000000	HiC	0.471697	0.274732	0.597337	0.279753	0.221701	0.40632	0.303433	0.353765	0.543828	0.214001	0.0576401	0.333333	0	0.620954	0.478618	0.378956	2841	0.615385	0.287982	0.496439	0.194007	0.656992	0.311954	0.564777	0.356835
chr22	35148445	36148445	1000000	HiC	0.0900766	0.0875719	0.455126	0.0847576	0.199724	0.411275	0.0174352	0.288813	0.299808	0.496488	0.134277	0.424242	0	0.301145	0.134969	0.311439	2872	0.736842	0.280502	0.490476	0.197555	0.65119	0.334197	0.306133	0.791056
chr22	35739953	36739953	1000000	HiC	0.0909581	0.265052	0.612513	0.426477	0.231834	0.280604	0.466533	0.126586	0.135184	0.26814	0.337057	0.454545	0	0.571616	0.0633064	0.552747	2806	0.833333	0.286421	0.483816	0.19823	0.644043	0.357432	0.281517	0.435022
chr22	35888009	36888009	1000000	HiC	0.100102	0.250624	0.564712	0.38172	0.186731	0.202785	0.671547	0.146399	0.110346	0.165397	0.123944	0.393939	0	0.52482	0.0483736	0.646472	1945	0.833333	0.304382	0.51342	0.220833	0.506704	0.391326	0.469697	0.462108
chr22	36007220	37007220	1000000	HiC	0.0845159	0.186798	0.523364	0.265751	0.160843	0.213981	0.568249	0.117947	0.0532187	0.0713036	0.138008	0.30303	0	0.560673	0.0250926	0.551379	1945	0.8	0.304382	0.51342	0.220833	0.506704	0.391326	0.49095	0.568751
chr22	36413627	37413627	1000000	HiC	0.048908	0.299912	0.560106	0.283121	0.17047	0.360778	0.527284	0.707268	0.107847	0.379428	0.241932	0.363636	0	0.746955	0.0257008	0.267166	2093	0.6875	0.308956	0.545665	0.228463	0.526238	0.407368	0.255495	0.487744
chr22	36551738	37551738	1000000	HiC	0.0192418	0.32478	0.547128	0.34863	0.102046	0.475751	0.368341	0.308904	0.0975841	0.412922	0.195335	0.333333	0	0.460447	0.0274049	0.101965	2028	0.611111	0.315566	0.531187	0.239104	0.551063	0.383041	0.425824	0.566937
chr22	36699384	37699384	1000000	HiC	0.0519445	0.319998	0.512741	0.361227	0.0874047	0.295002	0.44684	0.259452	0.0969349	0.344366	0.171552	0.454545	0	0.736765	0.0325391	0.0979645	1848	0.777778	0.347005	0.520403	0.248912	0.554335	0.348134	0.643219	0.630232
chr22	36759593	37759593	1000000	HiC	0.0617037	0.321087	0.568167	0.350461	0.102818	0.324531	0.350999	0.403586	0.105612	0.264755	0.145496	0.515152	0	0.627404	0.0287471	0.0898133	1933	0.789474	0.400152	0.529503	0.279286	0.451064	0.380819	0.547817	0.590213
chr22	36927478	37927478	1000000	HiC	0.137288	0.440763	0.608049	0.481168	0.0955013	0.213349	0.681789	0.306662	0.14138	0.107124	0.113811	0.545455	0	0.607899	0.0228996	0.0891672	2185	0.684211	0.414329	0.492793	0.311852	0.45473	0.406699	0.49095	0.481658
chr22	37019541	38019541	1000000	HiC	0.143142	0.463627	0.645248	0.520943	0.081107	0.24455	0.460937	0.279487	0.151476	0.100935	0.114164	0.575758	0	0.579126	0.0239353	0.100131	2124	0.722222	0.385548	0.433729	0.29708	0.593985	0.396758	0.596154	0.597349
chr22	37060479	38060479	1000000	HiC	0.142719	0.48205	0.694767	0.562916	0.0784941	0.237815	0.383378	0.226658	0.152636	0.115172	0.135018	0.575758	0	0.554733	0.0259572	0.0982838	2070	0.8	0.374293	0.380411	0.303823	0.555553	0.35403	0.529915	0.626613
chr22	37108724	38108724	1000000	HiC	0.148184	0.48357	0.717435	0.590598	0.0819773	0.275696	0.527776	0.194121	0.126833	0.135003	0.203323	0.606061	0	0.334291	0.0254551	0.10809	2097	0.842105	0.361208	0.375488	0.306037	0.518248	0.342525	0.467256	0.583146
chr22	37139692	38139692	1000000	HiC	0.14942	0.49691	0.71286	0.608726	0.0860786	0.320913	0.589101	0.233961	0.11505	0.164389	0.272111	0.636364	0	0.326362	0.0243355	0.109285	2136	0.8	0.31651	0.337878	0.274314	0.543252	0.262511	0.364316	0.427603
chr22	37175635	38175635	1000000	HiC	0.140468	0.495098	0.726896	0.62203	0.0918881	0.356566	0.58626	0.237107	0.108783	0.222093	0.286207	0.636364	0	0.322474	0.0227876	0.10304	1667	0.75	0.288516	0.329214	0.251913	0.639272	0.294977	0.281517	0.515441
chr22	37305228	38305228	1000000	HiC	0.124881	0.55096	0.779096	0.641995	0.0957889	0.37314	0.277279	0.24668	0.0845694	0.455755	0.375478	0.575758	0	0.665019	0.0230073	0.115919	2128	0.736842	0.418104	0.335595	0.313723	0.405328	0.22586	0.225572	0.584418
chr22	37348867	38348867	1000000	HiC	0.149001	0.630845	0.836032	0.684713	0.0877326	0.434005	0.300833	0.504273	0.0868049	0.542434	0.488676	0.515152	0	0.593785	0.0206244	0.112274	2219	0.684211	0.504672	0.411785	0.368793	0.499399	0.285169	0.281517	0.569352
chr22	37349326	38349326	1000000	HiC	0.149001	0.630845	0.836032	0.684713	0.0877326	0.434005	0.300833	0.504273	0.0868049	0.542434	0.488676	0.515152	0	0.593785	0.0206244	0.112274	1996	0.684211	0.446644	0.357921	0.328436	0.451557	0.254985	0.281517	0.569352
chr22	37443049	38443049	1000000	HiC	0.143617	0.384118	0.654966	0.267598	0.0862553	0.384083	0.246978	0.345938	0.122305	0.387229	0.292647	0.69697	0	0.739627	0.0315659	0.0884502	2220	0.631579	0.498873	0.426347	0.35481	0.500186	0.286697	0.140271	0.507794
chr22	37487421	38487421	1000000	HiC	0.169768	0.360022	0.675528	0.302217	0.0934977	0.402498	0.305387	0.492957	0.149062	0.382557	0.269322	0.666667	0	0.804104	0.0290624	0.0931919	2007	0.666667	0.432055	0.406572	0.327038	0.647481	0.270587	0.198718	0.603264
chr22	37611014	38611014	1000000	HiC	0.197473	0.315208	0.629511	0.288228	0.164317	0.393456	0.231976	0.421216	0.15017	0.298429	0.445916	0.545455	0	0.872787	0.0328324	0.0907735	1817	0.6	0.421889	0.396836	0.338629	0.658619	0.314583	0.140271	0.346567
chr22	37700766	38700766	1000000	HiC	0.156631	0.244771	0.620996	0.22835	0.193749	0.455618	0.305585	0.386445	0.141486	0.259289	0.177755	0.515152	0	0.924899	0.0258018	0.120434	3151	0.571429	0.322007	0.347634	0.255001	0.459836	0.565975	0.298077	0.423548
chr22	37714777	38714777	1000000	HiC	0.144335	0.239058	0.62611	0.221932	0.19653	0.434257	0.322216	0.545963	0.145764	0.263676	0.174372	0.515152	0	0.935992	0.0254329	0.12137	3102	0.571429	0.330845	0.341124	0.271082	0.476338	0.567001	0.326923	0.573169
chr22	37884095	38884095	1000000	HiC	0.134166	0.249861	0.646464	0.222061	0.22119	0.41497	0.507629	0.385944	0.148376	0.168267	0.174211	0.575758	0	0.891493	0.0310967	0.0877194	3256	0.545455	0.379361	0.408085	0.296391	0.445999	0.548158	0.198718	0.504209
chr22	37968077	38968077	1000000	HiC	0.141483	0.184858	0.600896	0.147099	0.230779	0.375304	0.294565	0.730218	0.142517	0.148973	0.158724	0.515152	0	0.771068	0.0380427	0.0722387	3535	0.636364	0.393817	0.474996	0.315341	0.543867	0.508346	0.0616711	0.370712
chr22	38070203	39070203	1000000	HiC	0.0652868	0.0993297	0.492456	0.116644	0.222562	0.274015	0.356303	0.341289	0.0914872	0.148032	0.126806	0.515152	0	0.618406	0.0370763	0.038632	3178	0.55	0.393065	0.489773	0.321324	0.556924	0.464843	0.099359	0.250417
chr22	38156635	39156635	1000000	HiC	0.0390592	0.101106	0.460614	0.107338	0.192635	0.23954	0.260295	0.174966	0.0861493	0.118683	0.043016	0.454545	0	0.498701	0.0311784	0.00918778	2909	0.588235	0.377506	0.489736	0.311442	0.565826	0.462849	0.267241	0.50702
chr22	38201555	39201555	1000000	HiC	0.0429161	0.118449	0.470999	0.0909418	0.198149	0.258022	0.157025	0.158246	0.106056	0.120925	0.0462127	0.454545	0	0.461657	0.0318349	0.00266597	2265	0.588235	0.403531	0.513053	0.336327	0.571782	0.573548	0.397436	0.455797
chr22	38205741	39205741	1000000	HiC	0.0469641	0.11506	0.4784	0.111985	0.198543	0.263621	0.165053	0.159586	0.111715	0.123698	0.0483311	0.454545	0	0.463881	0.0312382	0.0045212	3755	0.588235	0.398159	0.535663	0.331166	0.570842	0.647299	0.370027	0.564394
chr22	38294142	39294142	1000000	HiC	0.0946317	0.146564	0.422066	0.117497	0.205265	0.193805	0.151062	0.0878474	0.204027	0.180223	0.0461182	0.515152	0	0.456006	0.0316366	0	4628	0.588235	0.428269	0.536227	0.360821	0.555643	0.650342	0.379371	0.715736
chr22	38372248	39372248	1000000	HiC	0.0949137	0.12613	0.501453	0.140484	0.209442	0.192271	0.211518	0.0551182	0.186459	0.228825	0.0613861	0.454545	0	0.70664	0.0254674	0.0265972	2084	0.65	0.343643	0.458198	0.247038	0.387988	0.374273	0.340659	0.338264
chr22	38482346	39482346	1000000	HiC	0.0830647	0.134727	0.452076	0.162803	0.191867	0.235776	0.433205	0.329414	0.13944	0.227092	0.0545174	0.333333	0	0.751444	0.0161139	0.0222957	1989	0.722222	0.341034	0.46196	0.249739	0.394548	0.358693	0.447115	0.532265
chr22	38514256	39514256	1000000	HiC	0.0778371	0.132767	0.514846	0.149132	0.176396	0.196527	0.427499	0.364689	0.117466	0.219034	0.0756794	0.333333	0	0.779413	0.0159139	0.00835967	2169	0.6875	0.331834	0.468743	0.238944	0.426411	0.359964	0.379371	0.425458
chr22	38521112	39521112	1000000	HiC	0.0747033	0.132125	0.480484	0.142037	0.171565	0.187756	0.409041	0.322582	0.111686	0.224165	0.0804801	0.363636	0	0.781888	0.015238	0.0126093	2059	0.6875	0.33815	0.467873	0.244162	0.423797	0.358866	0.469697	0.41896
chr22	38540603	39540603	1000000	HiC	0.0802879	0.147894	0.456277	0.156691	0.164911	0.180742	0.355266	0.333649	0.0975751	0.239987	0.0833798	0.333333	0	0.665825	0.0157775	0.0118337	2214	0.666667	0.333175	0.470492	0.239835	0.425617	0.354781	0.281517	0.627359
chr22	38652679	39652679	1000000	HiC	0.0959701	0.270457	0.546112	0.302399	0.115324	0.14894	0.351739	0.437331	0.0743898	0.268409	0.152152	0.363636	0	0.681189	0.0251301	0.101982	2515	0.666667	0.333005	0.470531	0.242395	0.387003	0.359928	0.379371	0.607667
chr22	38820388	39820388	1000000	HiC	0.137499	0.364486	0.62835	0.370078	0.154192	0.23224	0.33764	0.369156	0.178227	0.548934	0.492622	0.272727	0	0.803321	0.0404454	0.192942	2566	0.461538	0.339353	0.494577	0.264968	0.363111	0.365401	0.425824	0.761178
chr22	38957011	39957011	1000000	HiC	0.124436	0.384532	0.59949	0.398023	0.243087	0.281561	0.264803	0.321372	0.3114	0.710499	0.8392	0.272727	0	0.467762	0.0363376	0.189003	2662	0.363636	0.33707	0.496481	0.26728	0.363382	0.358331	0.66629	0.879954
chr22	38999431	39999431	1000000	HiC	0.119273	0.291842	0.501284	0.2753	0.260083	0.34772	0.220557	0.344023	0.384482	0.731394	0.973058	0.242424	0	0.608092	0.0333726	0.197044	2705	0.363636	0.352332	0.528457	0.291839	0.383448	0.350802	0.66629	0.710567
chr22	39070752	40070752	1000000	HiC	0.133919	0.181234	0.455504	0.222066	0.250903	0.366396	0.149484	0.165376	0.411083	0.57445	0.523481	0.242424	0	0.382311	0.0325633	0.204531	2551	0.363636	0.355649	0.478292	0.262607	0.403405	0.406971	0.66629	0.866046
chr22	39375288	40375288	1000000	HiC	0.178469	0.361523	0.679855	0.381132	0.340492	0.651633	0.971864	0.267997	0.497907	0.865383	0.262423	0.333333	0	0.535097	0.0453537	0.405319	2664	0.166667	0.371089	0.493255	0.283006	0.400841	0.420424	0.519231	0.596748
chr22	39494953	40494953	1000000	HiC	0.184322	0.303794	0.72013	0.303778	0.333176	0.722137	0.580575	0.403327	0.369906	0.581915	0.144125	0.333333	0	0.500309	0.0463385	0.559768	2501	0.125	0.371332	0.501321	0.275126	0.416768	0.429574	0.519231	0.695573
chr22	39544816	40544816	1000000	HiC	0.130417	0.233943	0.700702	0.250525	0.289436	0.624004	0.508791	0.48898	0.299019	0.500646	0.078994	0.333333	0	0.619609	0.0548331	0.642423	2475	0.375	0.370632	0.50115	0.274199	0.41715	0.429302	0.519231	0.648732
chr22	39846460	40846460	1000000	HiC	0.114175	0.401627	0.708567	0.449479	0.144087	0.399105	0.599882	0.341909	0.119777	0.31989	0.145574	0.454545	0	0.572461	0.0584597	0.486859	2379	0.454545	0.357547	0.496998	0.270906	0.410761	0.434304	0.540264	0.636847
chr22	39846528	40846528	1000000	HiC	0.114175	0.401627	0.708567	0.449479	0.144087	0.399105	0.599882	0.341909	0.119777	0.31989	0.145574	0.454545	0	0.572461	0.0584597	0.486859	2202	0.454545	0.409562	0.523149	0.310974	0.463836	0.477566	0.540264	0.636847
chr22	40356638	41356638	1000000	HiC	0.0786134	0.307647	0.596555	0.356835	0.147753	0.378718	0.395426	0.327813	0.0945506	0.247484	0.22717	0.242424	0	0.75327	0.0968585	0.189258	2239	0.571429	0.42089	0.534277	0.320262	0.53323	0.503552	0.794872	0.801822
chr22	40575238	41575238	1000000	HiC	0.123917	0.489172	0.737622	0.550864	0.226389	0.398815	0.619603	0.238584	0.191867	0.476025	0.208227	0.212121	0	0.742822	0.0814374	0.126138	2242	0.5	0.420544	0.532914	0.320589	0.535685	0.505115	1	0.80691
chr22	40592591	41592591	1000000	HiC	0.127058	0.490943	0.742162	0.55624	0.232248	0.390359	0.666852	0.252582	0.201622	0.468434	0.222173	0.242424	0	0.728698	0.0794109	0.122829	1953	0.5	0.394193	0.484684	0.255885	0.621355	0.66458	0.903846	0.825781
chr22	40728499	41728499	1000000	HiC	0.135175	0.422321	0.691228	0.456642	0.251239	0.388306	0.708046	0.435739	0.165421	0.414368	0.204819	0.151515	0	0.820511	0.0850731	0.127932	1958	0.705882	0.394692	0.484397	0.257856	0.618071	0.665693	0.819712	0.641539
chr22	40867332	41867332	1000000	HiC	0.169111	0.424633	0.682571	0.430723	0.169153	0.241928	0.422136	0.480403	0.136027	0.288555	0.211922	0.181818	0	0.748389	0.0671319	0.106067	2412	0.75	0.391832	0.445048	0.249109	0.625778	0.576072	0.912861	0.716335
chr22	40946800	41946800	1000000	HiC	0.154071	0.47909	0.723167	0.530283	0.162404	0.310996	0.212036	0.254279	0.109977	0.245771	0.486007	0.212121	0	0.438966	0.0555298	0.132383	2220	0.722222	0.378745	0.425272	0.244977	0.56086	0.549282	0.819712	0.690212
chr22	40968691	41968691	1000000	HiC	0.138823	0.48147	0.757311	0.554729	0.209788	0.375299	0.358915	0.255824	0.11624	0.251681	0.58278	0.212121	0	0.419927	0.0525034	0.131046	1942	0.647059	0.411453	0.424243	0.317164	0.470449	0.438654	0.912861	0.77218
chr22	41061009	42061009	1000000	HiC	0.10332	0.403667	0.666872	0.494268	0.200379	0.434653	0.407635	0.463643	0.0822149	0.175143	0.609752	0.242424	0	0.34217	0.0457215	0.14881	2765	0.647059	0.386023	0.396681	0.33535	0.275106	0.402114	0.65035	0.631605
chr22	41089870	42089870	1000000	HiC	0.0918531	0.364348	0.65189	0.422557	0.190266	0.447757	0.294542	0.377678	0.075411	0.16046	0.590325	0.242424	0	0.346916	0.0422364	0.160997	1428	0.684211	0.386695	0.214071	0.253585	0.427014	0.249821	0.740676	0.661347
chr22	41121162	42121162	1000000	HiC	0.0942359	0.355218	0.608855	0.423958	0.175619	0.351916	0.22424	0.322569	0.0776791	0.142677	0.644838	0.242424	0	0.342213	0.0389989	0.172752	2770	0.684211	0.422743	0.29399	0.303241	0.484698	0.360736	0.681319	0.594388
chr22	41300678	42300678	1000000	HiC	0.0697155	0.253847	0.534465	0.278768	0.163977	0.359217	0.0484705	0.257302	0.0709643	0.123589	0.564963	0.272727	0	0.69066	0.0298487	0.210026	1292	0.75	0.24223	0	0.205586	0.0682962	0.239774	0.789501	0.566137
chr22	41333078	42333078	1000000	HiC	0.0662915	0.231956	0.522508	0.267526	0.191499	0.392615	0.0483285	0.181097	0.0902708	0.113901	0.335184	0.272727	0	0.703211	0.0317193	0.221859	1586	0.75	0.466694	0.389067	0.285538	0.591803	0.212088	0.800101	0.702757
chr22	41426805	42426805	1000000	HiC	0.0631004	0.152097	0.482924	0.184578	0.248014	0.384415	0.0707736	0.14662	0.162956	0.100522	0.0718813	0.30303	0	0.810933	0.0338322	0.294422	1665	0.666667	0.46416	0.392761	0.293333	0.580201	0.213582	0.628378	0.503954
chr22	41447151	42447151	1000000	HiC	0.0746361	0.138077	0.419799	0.153326	0.279541	0.375692	0.152007	0.433396	0.204328	0.10572	0.0627696	0.30303	0	0.723282	0.0341694	0.315552	1791	0.647059	0.440015	0.396797	0.300387	0.546733	0.30293	0.681319	0.68897
chr22	41574247	42574247	1000000	HiC	0.12357	0.229559	0.474897	0.251962	0.404395	0.389457	0.235082	0.467278	0.226163	0.120887	0.0920767	0.363636	0	0.730089	0.0632692	0.363964	1836	0.615385	0.427258	0.395555	0.297932	0.541374	0.303668	0.612714	0.571441
chr22	41590883	42590883	1000000	HiC	0.114598	0.210469	0.426828	0.240704	0.394651	0.334374	0.247505	0.340306	0.224937	0.115959	0.0752611	0.333333	0	0.740686	0.0657107	0.372174	3525	0.615385	0.367568	0.466183	0.29146	0.447558	0.442899	0.766484	0.73041
chr22	41608952	42608952	1000000	HiC	0.117016	0.211161	0.425726	0.234262	0.384009	0.325319	0.270078	0.314038	0.224463	0.117149	0.0855475	0.333333	0	0.72557	0.0668419	0.374457	3995	0.615385	0.525449	0.618465	0.416797	0.458976	0.490568	0.766484	0.781018
chr22	41843615	42843615	1000000	HiC	0.312368	0.220502	0.48505	0.290191	0.357472	0.330156	0.189664	0.285286	0.313093	0.111516	0.127885	0.393939	0	0.52833	0.0744901	0.381282	3756	0.636364	0.504384	0.635805	0.388838	0.497009	0.42834	0.547817	0.392807
chr22	41869289	42869289	1000000	HiC	0.313757	0.212115	0.485837	0.270802	0.366534	0.357456	0.185342	0.317853	0.333976	0.117377	0.157718	0.424242	0	0.521588	0.0787129	0.397988	3736	0.7	0.452775	0.65096	0.372333	0.564632	0.41184	0.628378	0.395771
chr22	42065329	43065329	1000000	HiC	0.239767	0.29287	0.623953	0.434825	0.317617	0.256887	0.46841	0.219305	0.281112	0.0922655	0.512086	0.393939	0	0.565317	0.087775	0.423212	2053	0.625	0.346351	0.59242	0.248493	0.689021	0.285344	0.364316	0.589419
chr22	42082000	43082000	1000000	HiC	0.23314	0.287894	0.619703	0.433896	0.320395	0.260771	0.461414	0.206593	0.277486	0.089128	0.587007	0.393939	0	0.570252	0.0895314	0.437899	2067	0.625	0.310614	0.574706	0.222309	0.678049	0.27098	0.364316	0.470372
chr22	42115243	43115243	1000000	HiC	0.223768	0.250848	0.571557	0.342614	0.303772	0.246066	0.516489	0.149206	0.288088	0.0848572	0.923216	0.424242	0	0.569374	0.0865969	0.440551	2412	0.625	0.354343	0.634125	0.27673	0.589617	0.240724	0.467256	0.20308
chr22	42220869	43220869	1000000	HiC	0.266017	0.227557	0.621637	0.390042	0.315858	0.278345	0.620846	0.114096	0.293811	0.0916437	0.18815	0.393939	0	0.580493	0.0845326	0.425684	2476	0.375	0.369993	0.637808	0.284395	0.556181	0.241732	0.340659	0.287523
chr22	42277295	43277295	1000000	HiC	0.294223	0.251526	0.645197	0.362857	0.340298	0.253615	0.853379	0.0779275	0.310916	0.115875	0.221638	0.393939	0	0.544209	0.100122	0.596812	2728	0.6	0.424501	0.681373	0.356284	0.463211	0.243715	0.403281	0.294224
chr22	42515148	43515148	1000000	HiC	0.512559	0.540169	0.804785	0.601672	0.187622	0.262518	0.807633	0.365109	0.574922	0.675542	0.954721	0.424242	0	0.626892	0.213691	0.784606	3002	0.666667	0.447139	0.679387	0.384661	0.454115	0.260941	0.49095	0.499059
chr22	42610749	43610749	1000000	HiC	0.485479	0.383959	0.791047	0.398846	0.143298	0.299972	0.673457	0.59731	0.777766	0.828865	0.831814	0.393939	0	0.693435	0.275654	0.7242	2987	0.666667	0.440498	0.668602	0.376717	0.457754	0.266913	0.281517	0.111804
chr22	42651546	43651546	1000000	HiC	0.491235	0.423002	0.831886	0.443361	0.140358	0.309029	1	0.617146	0.804923	0.905757	0.800259	0.454545	0	0.691532	0.306013	0.737124	2802	0.571429	0.426114	0.661889	0.379918	0.459941	0.282152	0.447115	0.0639489
chr22	42687133	43687133	1000000	HiC	0.436235	0.446267	0.820446	0.483745	0.140894	0.309473	0.916021	0.546339	0.780133	0.927893	0.71405	0.393939	0	0.680986	0.327631	0.710203	2804	0.571429	0.419274	0.660024	0.380045	0.463252	0.283859	0.425824	0.191318
chr22	42843371	43843371	1000000	HiC	0.475924	0.305416	0.69658	0.322388	0.15303	0.292853	0.535089	0.216511	0.692074	0.633569	0.395792	0.30303	0	0.709015	0.375257	0.64398	2917	0.444444	0.433005	0.658631	0.392942	0.482558	0.291178	0.510989	0.480204
chr22	43362512	44362512	1000000	HiC	0.171812	0.282031	0.62578	0.328251	0.10134	0.341378	0.378958	0.519427	0.115248	0.161929	0.634815	0.272727	0	0.637868	0.345115	0.670757	2893	0.625	0.445086	0.670161	0.412892	0.453101	0.268451	0.560023	0.224474
chr22	43423791	44423791	1000000	HiC	0.0396435	0.174004	0.540475	0.298864	0.0832969	0.315601	0.320563	0.291638	0.0724002	0.079363	0.155202	0.272727	0	0.599214	0.318792	0.631723	2839	0.5	0.452994	0.669438	0.408106	0.424417	0.283901	0.560023	0.405832
chr22	43499210	44499210	1000000	HiC	0.0271896	0.127098	0.512567	0.252633	0.0773207	0.271412	0.214059	0.0721444	0.0501086	0.0546124	0.0426564	0.212121	0	0.640116	0.256734	0.573357	2839	0.5	0.452994	0.669438	0.408106	0.424417	0.283901	0.379371	0.27682
chr22	43812950	44812950	1000000	HiC	0.0768738	0.144519	0.458002	0.159492	0.0777795	0.307921	0.147737	0.284738	0.0720487	0.263613	0.0584583	0.212121	0	0.195364	0.0770787	0.635202	2892	0.5	0.44324	0.659982	0.426276	0.361007	0.301272	0.227941	0.380796
chr22	43998232	44998232	1000000	HiC	0.128963	0.080147	0.480202	0.177087	0.0575718	0.28826	0.129078	0.173102	0.0960966	0.125672	0.11488	0.181818	0	0.281771	0.0894368	0.658623	3037	0.555556	0.440047	0.651927	0.424011	0.334219	0.30156	0.227941	0.351416
chr22	44252557	45252557	1000000	HiC	0.0909697	0.318579	0.703532	0.388999	0.099131	0.377219	0.279918	0.252243	0.0910816	0.101507	0.687686	0.181818	0	0.648741	0.097884	0.748967	3122	0.615385	0.437015	0.606185	0.380759	0.364603	0.35384	0.255495	0.241228
chr22	44503618	45503618	1000000	HiC	0.158919	0.439799	0.763475	0.439616	0.23834	0.846617	0.594894	0.520317	0.296889	0.680568	0.299238	0.151515	0	0.571271	0.132798	0.927519	2851	0.625	0.42592	0.569642	0.3604	0.388294	0.395547	0.65035	0.756458
chr22	44510004	45510004	1000000	HiC	0.164736	0.443489	0.781056	0.442182	0.241738	0.847426	0.658209	0.479665	0.293816	0.708503	0.288962	0.181818	0	0.571483	0.132656	0.914361	2839	0.705882	0.427558	0.578448	0.369901	0.384013	0.40473	0.596154	0.557658
chr22	44663810	45663810	1000000	HiC	0.150133	0.596324	0.76474	0.628044	0.20558	0.726651	0.637296	0.409936	0.264731	0.925285	0.556883	0.272727	0	0.73119	0.137725	0.877195	2546	0.722222	0.41208	0.560001	0.33881	0.352664	0.386294	0.66629	0.70519
chr22	44663924	45663924	1000000	HiC	0.150133	0.596324	0.76474	0.628044	0.20558	0.726651	0.637296	0.409936	0.264731	0.925285	0.556883	0.272727	0	0.73119	0.137725	0.877195	2474	0.722222	0.390587	0.542178	0.307952	0.32232	0.371537	0.66629	0.70519
chr22	45002237	46002237	1000000	HiC	0.0357992	0.183066	0.40374	0.231264	0.284958	0.784569	0.32791	0.205665	0.102078	0.323646	0.108004	0.333333	0	0.552456	0.121507	0.578535	2343	0.625	0.397262	0.548206	0.312102	0.384681	0.35532	0.596154	0.628845
chr22	45157018	46157018	1000000	HiC	0.055743	0.244585	0.48983	0.297298	0.373778	0.99087	0.537733	0.146144	0.27627	0.718673	0.971345	0.454545	0	0.571684	0.120298	0.381466	2495	0.533333	0.386115	0.541981	0.30505	0.448686	0.331623	0.49095	0.649442
chr22	45544852	46544852	1000000	HiC	0.0833324	0.224686	0.442275	0.265436	0.338254	0.991208	0.251643	0.0961107	0.377623	0.772062	0.18906	0.424242	0	0.483997	0.11464	0.437589	2405	0.4	0.370386	0.527013	0.283231	0.476877	0.330325	0.115919	0.777692
chr22	45553868	46553868	1000000	HiC	0.0833607	0.233694	0.469604	0.27495	0.335689	1	0.248074	0.0912025	0.37888	0.79077	0.212064	0.454545	0	0.483071	0.116352	0.449178	2396	0.416667	0.373255	0.527084	0.285157	0.481346	0.334525	0.17033	0.534298
chr22	45796869	46796869	1000000	HiC	0.0790772	0.334268	0.560726	0.384953	0.250334	0.883734	0.247405	0.318103	0.219586	0.842957	0.237896	0.363636	0	0.491307	0.0948852	0.448511	2402	0.333333	0.378455	0.510346	0.276994	0.526372	0.341926	0.140271	0.582089
chr22	46037619	47037619	1000000	HiC	0.0454986	0.352068	0.591439	0.410251	0.166253	0.971452	0.322689	0.483313	0.189842	0.634485	0.287204	0.454545	0	0.457393	0.100883	0.517397	2784	0.3	0.35869	0.507334	0.271106	0.497312	0.372827	0.0331197	0.504542
chr22	46238251	47238251	1000000	HiC	0.0774469	0.40469	0.637967	0.477833	0.0599024	0.54129	0.38175	0.208891	0.0878237	0.400787	0.451173	0.363636	0	0.474124	0.0869044	0.340953	2765	0.25	0.355561	0.51704	0.263634	0.473634	0.364838	0.17033	0.561647
chr22	46262563	47262563	1000000	HiC	0.100338	0.437713	0.643001	0.515644	0.0551023	0.476134	0.431135	0.288056	0.0953821	0.40554	0.572787	0.363636	0	0.770119	0.0866665	0.315411	2757	0.25	0.338149	0.527152	0.25081	0.469035	0.369814	0.17033	0.53416
chr22	47989552	48989552	1000000	HiC	0.0580615	0.591838	0.83469	0.639743	0.100562	0.545355	0.433853	0.759209	0.0811972	0.330097	0.247574	0.30303	0	0.91663	0.264618	0.765765	2806	0	0.338394	0.530108	0.251154	0.467736	0.372335	0.447115	0.645859
chr22	49327872	50327872	1000000	HiC	0.140082	0.381433	0.732219	0.46402	0.130768	0.378677	0.444894	0.428074	0.276413	0.525568	0.719602	0.242424	0	0.403241	0.231233	0.799145	3034	0.461538	0.356246	0.547459	0.278519	0.462344	0.375545	0.472812	0.547675
chr22	49353843	50353843	1000000	HiC	0.148466	0.398695	0.687043	0.447107	0.134207	0.374624	0.561948	0.437369	0.28388	0.536789	0.623905	0.242424	0	0.647526	0.237629	0.806485	2996	0.461538	0.371476	0.571174	0.302339	0.512534	0.385298	0.711538	0.555684
chr22	49418166	50418166	1000000	HiC	0.182837	0.454723	0.734981	0.482654	0.204424	0.452487	0.450363	0.573777	0.260796	0.573738	0.46312	0.242424	0	0.607324	0.26176	0.841107	2658	0.461538	0.38733	0.529119	0.265306	0.660428	0.372223	0.370027	0.4733
chr22	49589878	50589878	1000000	HiC	0.22291	0.30518	0.593567	0.315258	0.147921	0.366636	0.539889	0.553653	0.116359	0.440853	0.161649	0.212121	0	0.776422	0.32332	0.840165	2765	0.545455	0.38618	0.519244	0.268243	0.615422	0.398712	0.540264	0.687916
chr22	49701010	50701010	1000000	HiC	0.12396	0.32234	0.540301	0.329865	0.14031	0.263748	0.691046	0.342416	0.0616753	0.383074	0.197252	0.272727	0	0.397219	0.330017	0.660403	3008	0.666667	0.402271	0.52279	0.277298	0.563955	0.393345	0.789501	0.894165
chr22	49745022	50745022	1000000	HiC	0.103752	0.367688	0.567623	0.40242	0.141474	0.268089	0.539589	0.304912	0.065265	0.32217	0.199876	0.30303	0	0.423567	0.332836	0.603454	4199	0.666667	0.405885	0.528838	0.277282	0.496862	0.395713	0.612714	0.762315
chr22	49751404	50751404	1000000	HiC	0.0988609	0.366921	0.549254	0.411991	0.141462	0.305598	0.657718	0.372354	0.0665451	0.326732	0.219772	0.30303	0	0.416185	0.33435	0.593726	3992	0.666667	0.393429	0.473351	0.286166	0.510809	0.477485	0.695513	1
chr22	49761715	50761715	1000000	HiC	0.0860046	0.303848	0.504207	0.232751	0.140913	0.262585	0.5016	0.258835	0.0598332	0.2928	0.177675	0.30303	0	0.388142	0.338608	0.55886	3808	0.666667	0.37348	0.466191	0.270173	0.511232	0.510364	0.547817	0.695573
chr22	49770766	50770766	1000000	HiC	0.126936	0.334873	0.552203	0.287357	0.136438	0.274548	0.579414	0.510679	0.0601373	0.301496	0.207086	0.30303	0	0.377982	0.342869	0.518771	3347	0.555556	0.368009	0.444797	0.255921	0.522017	0.506151	0.628378	0.9219
chr22	49807645	50807645	1000000	HiC	0.107375	0.223719	0.436476	0.130642	0.129275	0.258529	0.632771	0.466587	0.0397925	0.22799	0.157696	0.363636	0	0.327115	0.357013	0.430675	2713	0.555556	0.328424	0.428279	0.28103	0.412042	0.494848	0.681319	0.914233
chr21	13857778	23857778	10000000	HiC	0.121526	0.548962	0.877838	0.579395	0.381973	0.848622	0.524894	0.300882	0.156169	0.334462	0.469864	0.230769	0	0.783352	0.767989	0.292136	2226	0.116655	0.0545029	0.188368	0.111158	0.333396	0.950928	0.117604	0.24611
chr21	18423777	28423777	10000000	HiC	0.266185	0.697751	1	0.66827	0.426929	0.764777	0.424829	0.32012	0.0308026	0.492322	0.726841	0.538462	0	0.921672	0.408888	0.555993	2248	0	0.0291857	0.191139	0.100216	0.317853	0.895522	0	0.227121
chr21	20361820	30361820	10000000	HiC	0.462507	0.621381	0.891027	0.653276	0.42552	0.456953	0.0148393	0.525673	0.112865	0.390154	0.563864	0.692308	0	0.760741	0.738049	0.56031	2505	0.252299	0.0187664	0.191404	0.111545	0.297715	0.794715	0.407018	0.264376
chr21	20607516	30607516	10000000	HiC	0.452593	0.588404	0.860714	0.645973	0.359789	0.416376	0.00302809	0.518335	0.137345	0.405003	0.533594	0.692308	0	0.768975	0.805978	0.654388	2524	0.302128	0.0499209	0.192297	0.123207	0.28439	0.779042	0.287477	0.307135
chr21	20639257	30639257	10000000	HiC	0.44831	0.580228	0.85498	0.641934	0.353141	0.410997	0.017524	0.495781	0.141085	0.409573	0.521905	0.692308	0	0.768841	0.81598	0.66435	2318	0.302128	0.0328016	0.191903	0.127302	0.322261	0.7321	0.287477	0.222568
chr21	20734569	30734569	10000000	HiC	0.436463	0.559874	0.844154	0.622432	0.330207	0.431927	0.0573777	0.525399	0.149746	0.416917	0.51893	0.692308	0	0.77049	0.849766	0.713979	2352	0.302128	0.0321421	0.196633	0.130843	0.33468	0.720146	0.287477	0.23063
chr21	21573285	31573285	10000000	HiC	0.353096	0.518098	0.825193	0.614931	0.320085	0.462534	0.361644	0.568022	0.163216	0.52506	0.502829	0.692308	0	0.744992	0.97197	0.818785	2524	0.3286	0.0772479	0.20553	0.13209	0.359656	0.730906	0.287477	0.0417468
chr21	21845408	31845408	10000000	HiC	0.315731	0.464375	0.791699	0.534665	0.346525	0.438103	0.229264	0.588029	0.189772	0.526256	0.555474	0.692308	0	0.728845	0.947152	0.780527	2417	0.368954	0.0366959	0.190551	0.132568	0.359112	0.75658	0.257143	0.0231743
chr21	21967087	31967087	10000000	HiC	0.301858	0.450711	0.775789	0.516729	0.341955	0.424406	0.144582	0.575136	0.192072	0.523407	0.561244	0.769231	0	0.719472	0.952013	0.771912	2391	0.424681	0.050529	0.19042	0.133052	0.333973	0.779269	0.345113	0
chr21	23992955	33992955	10000000	HiC	0.332877	0.501559	0.780143	0.599578	0.588363	0.416266	0.431955	0.453208	0.172863	0.592911	0.765582	0.769231	0	0.392064	0.943122	0.884481	2577	0.664886	0.0890578	0.171829	0.112616	0.310341	0.77159	0.680702	0.0508293
chr21	24019359	34019359	10000000	HiC	0.341845	0.511172	0.777428	0.61278	0.593391	0.420281	0.440533	0.531573	0.177097	0.592445	0.740928	0.769231	0	0.385976	0.942471	0.881039	3322	0.664886	0.0820693	0.172449	0.111432	0.293383	0.792389	0.609023	0.473418
chr21	24024628	34024628	10000000	HiC	0.33603	0.510548	0.780036	0.609858	0.594778	0.420328	0.485144	0.409214	0.178468	0.594159	0.743594	0.769231	0	0.38439	0.940666	0.877035	3867	0.699639	0.125289	0.154483	0.0965486	0.266483	0.832071	0.696992	0.216353
chr21	24073796	34073796	10000000	HiC	0.343679	0.507589	0.78004	0.604434	0.600484	0.428433	0.494751	0.500231	0.188864	0.59619	0.729069	0.769231	0	0.376902	0.9365	0.875682	3812	0.699639	0.102492	0.145487	0.0835042	0.266931	0.835732	0.696992	0.0246751
chr21	24077470	34077470	10000000	HiC	0.343679	0.507589	0.78004	0.604434	0.600484	0.428433	0.494751	0.500231	0.188864	0.59619	0.729069	0.769231	0	0.376902	0.9365	0.875682	3826	0.699639	0.0866306	0.15127	0.0787127	0.27017	0.837139	0.696992	0.0246751
chr21	24194070	34194070	10000000	HiC	0.359337	0.513561	0.777356	0.602064	0.6037	0.427308	0.43473	0.552936	0.214369	0.596346	0.680399	0.769231	0	0.351312	0.923365	0.865573	3412	0.773778	0.173256	0.193318	0.111111	0.407776	0.814784	0.696992	0.187411
chr21	26559976	36559976	10000000	HiC	0.946084	0.904284	0.777696	0.95965	0.511709	0.271475	0.400238	0.0619024	0.573265	0.737173	0.617902	0.615385	0	0.0264898	0.796001	1	3427	0.786032	0.1892	0.203645	0.1226	0.427859	0.823798	0.660102	0.56172
chr21	26732117	36732117	10000000	HiC	0.888534	0.903661	0.769563	0.928948	0.51666	0.275476	0.504542	0.00468942	0.549886	0.718488	0.569565	0.615385	0	0	0.782578	0.964602	3347	0.786032	0.366059	0.20403	0.136963	0.597257	0.853974	0.726316	0.542798
chr21	26873019	36873019	10000000	HiC	0.909928	0.957151	0.787482	0.989256	0.517084	0.287039	0.698308	0	0.541933	0.8313	0.591804	0.538462	0	0.228093	0.768428	0.980723	3455	0.703318	0.366828	0.205192	0.142809	0.598828	0.869485	0.739559	0.599564
chr21	27279048	37279048	10000000	HiC	1	1	0.825377	1	0.442188	0.235521	0.888319	0.11831	0.564446	0.842783	0.706844	0.461538	0	0.262983	0.722936	0.953307	3521	0.760967	0.33348	0.211122	0.141714	0.594637	0.901516	0.739559	0.609826
chr21	27393011	37393011	10000000	HiC	0.975354	0.978165	0.79527	0.961022	0.431451	0.221384	0.923796	0.210016	0.541286	0.747096	0.682591	0.461538	0	0.264403	0.705118	0.920784	3182	0.760967	0.327873	0.232772	0.156955	0.593047	0.994858	0.751974	0.601456
chr21	27612602	37612602	10000000	HiC	0.969582	0.940122	0.776888	0.932587	0.435121	0.242505	0.987922	0.504625	0.571496	0.754778	0.729824	0.461538	0	0.266776	0.676697	0.878051	3136	0.760967	0.545446	0.259824	0.15234	0.78438	0.954758	0.819015	0.606444
chr21	27612864	37612864	10000000	HiC	0.969582	0.940122	0.776888	0.932587	0.435121	0.242505	0.987922	0.504625	0.571496	0.754778	0.729824	0.461538	0	0.266776	0.676697	0.878051	3243	0.760967	0.382755	0.243948	0.164774	0.682142	1	0.819015	0.606444
chr21	27728039	37728039	10000000	HiC	0.940978	0.919017	0.792999	0.922936	0.43162	0.238785	1	0.450445	0.536694	0.691279	0.734074	0.307692	0	0.269332	0.66627	0.881462	3048	0.760967	0.511277	0.237675	0.148789	0.827565	0.914596	0.890526	0.486198
chr21	27771791	37771791	10000000	HiC	0.947674	0.913967	0.799382	0.914433	0.435491	0.253356	0.945964	0.53846	0.548245	0.725265	0.756023	0.307692	0	0.27532	0.664173	0.89021	2794	0.851992	0.514975	0.225284	0.136489	0.870331	0.903246	0.890526	0.511425
chr21	28266366	38266366	10000000	HiC	0.892999	0.88128	0.863018	0.95146	0.403231	0.201571	0.778716	0.529396	0.529278	0.626752	0.87126	0.307692	0	0.298443	0.666243	0.951754	2516	0.791309	0.501172	0.218391	0.133473	0.89973	0.851095	0.898472	0.566031
chr21	28403412	38403412	10000000	HiC	0.898727	0.848597	0.861911	0.930069	0.376546	0.171286	0.749001	0.476769	0.529289	0.5559	0.780397	0.307692	0	0.303194	0.654913	0.934769	2600	0.760967	0.416896	0.17711	0.0871793	0.97105	0.763776	0.819015	0.350398
chr21	28491715	38491715	10000000	HiC	0.857458	0.805058	0.84425	0.886647	0.368445	0.17508	0.771605	0.430629	0.547387	0.555619	0.839561	0.307692	0	0.30394	0.641191	0.912599	2207	0.760967	0.242639	0.165227	0.0722145	0.825656	0.810843	0.898472	0.688608
chr21	28543037	38543037	10000000	HiC	0.841061	0.790143	0.834108	0.87068	0.366628	0.168894	0.71868	0.495454	0.525511	0.530464	0.736481	0.307692	0	0.305081	0.636214	0.906458	1886	0.760967	0.27661	0.162494	0.0913464	0.910382	0.796726	0.898472	0.429267
chr21	28543490	38543490	10000000	HiC	0.836945	0.788593	0.83515	0.869362	0.364665	0.167918	0.701073	0.489024	0.523924	0.527678	0.736277	0.307692	0	0.305265	0.636214	0.906458	1849	0.760967	0.242268	0.164224	0.0760619	0.896286	0.817559	0.898472	0.460693
chr21	28588705	38588705	10000000	HiC	0.835433	0.787118	0.859066	0.871004	0.35932	0.172862	0.712301	0.460778	0.543732	0.563875	0.854628	0.307692	0	0.305373	0.631479	0.899047	4032	0.760967	0.410469	0.225393	0.156064	0.635618	0.818362	0.898472	0.603076
chr21	28642399	38642399	10000000	HiC	0.797749	0.74768	0.817164	0.81961	0.35403	0.160467	0.62709	0.648448	0.515708	0.501635	0.704745	0.307692	0	0.304494	0.627277	0.889689	3485	0.760967	0.439232	0.204739	0.146837	0.716159	0.820675	0.751974	0.426858
chr21	28915533	38915533	10000000	HiC	0.786432	0.667951	0.8352	0.71763	0.339902	0.189915	0.518028	0.641834	0.526193	0.485447	0.745147	0.230769	0	0.302438	0.610255	0.843235	2400	0.791309	0.614366	0.168289	0.159641	0.613075	0.720879	0.898472	0.701463
chr21	29073223	39073223	10000000	HiC	0.776282	0.628931	0.822257	0.675167	0.320004	0.172251	0.532841	0.721436	0.498847	0.445118	0.701014	0.230769	0	0.446113	0.595456	0.785327	2297	0.838871	0.666462	0.149002	0.193236	0.533648	0.773227	0.890526	0.531179
chr21	29073577	39073577	10000000	HiC	0.776282	0.628931	0.822257	0.675167	0.320004	0.172251	0.532841	0.721436	0.498847	0.445118	0.701014	0.230769	0	0.446113	0.595456	0.785327	2275	0.838871	0.662181	0.14844	0.191695	0.538087	0.774152	0.890526	0.531179
chr21	29375479	39375479	10000000	HiC	0.729929	0.543715	0.753116	0.575307	0.297383	0.13209	0.473438	0.748047	0.42925	0.32517	0.522224	0.307692	0	0.401753	0.572734	0.73928	2809	0.943757	0.671427	0.141496	0.195424	0.439923	0.82197	0.819015	0.433328
chr21	29615112	39615112	10000000	HiC	0.780571	0.533257	0.739213	0.544144	0.297994	0.133744	0.575188	1	0.338212	0.261807	0.497141	0.307692	0	0.454821	0.60146	0.799942	2809	0.933915	0.671427	0.141496	0.195424	0.439923	0.82197	0.828947	0.393237
chr21	29668993	39668993	10000000	HiC	0.797497	0.546858	0.786971	0.546929	0.302038	0.14568	0.634757	0.938329	0.340559	0.260622	0.587445	0.307692	0	0.462935	0.599664	0.810034	3190	0.933915	0.370751	0.153091	0.213757	0.277454	0.854307	0.898472	0.321387
chr21	31004666	41004666	10000000	HiC	0.438256	0.693664	0.77972	0.816632	0.326769	0.157388	0.580754	0.771198	0.106121	0.449266	0.84814	0.538462	0.0666667	0.706614	0.481846	0.943987	3257	0.953131	0.479657	0.190664	0.250674	0.314421	0.84473	0.912919	0.583855
chr21	31069940	41069940	10000000	HiC	0.415184	0.69207	0.773238	0.803652	0.323533	0.158286	0.597563	0.782329	0.104229	0.468495	0.893964	0.538462	0.0666667	0.695981	0.460075	0.944111	3157	0.953131	0.653898	0.226703	0.178495	0.358433	0.805573	0.912919	0.566238
chr21	31135078	41135078	10000000	HiC	0.434103	0.74023	0.826497	0.897237	0.33318	0.177785	0.621864	0.704759	0.109355	0.444385	0.939722	0.461538	0.0666667	0.693386	0.456469	0.928446	3262	0.933915	0.646656	0.22725	0.177545	0.360239	0.814086	0.912919	0.280054
chr21	31320188	41320188	10000000	HiC	0.427035	0.736065	0.795095	0.875741	0.342694	0.167595	0.536213	0.829475	0.10775	0.56241	0.950823	0.461538	0.0666667	0.696398	0.470816	0.876967	2274	0.854815	0.59298	0.238179	0.156666	0.665476	0.773313	0.98756	0.701041
chr21	31385391	41385391	10000000	HiC	0.443532	0.754515	0.804159	0.895558	0.333195	0.171114	0.493599	0.816982	0.112219	0.581816	0.992203	0.461538	0.0666667	0.692802	0.479446	0.850716	1729	0.854815	0.414401	0.198743	0.137864	0.674266	0.774419	0.98756	0.411805
chr21	32073169	42073169	10000000	HiC	0.238709	0.678473	0.765606	0.794472	0.244662	0.195744	0.443239	0.512152	0.136925	0.77463	0.980191	0.384615	0.0666667	0.571993	0.419534	0.629035	1344	0.908442	0.320611	0.169785	0.110675	0.784798	0.727293	0.98756	0.30034
chr21	32073225	42073225	10000000	HiC	0.238709	0.678473	0.765606	0.794472	0.244662	0.195744	0.443239	0.512152	0.136925	0.77463	0.980191	0.384615	0.0666667	0.571993	0.419534	0.629035	1319	0.908442	0.3542	0.153865	0.100221	0.752864	0.720421	0.98756	0.30034
chr21	33121344	43121344	10000000	HiC	0.247302	0.821133	0.842712	0.937035	0.556108	0.419237	0.398253	0.622425	0.313768	0.828594	1	0.461538	0.0666667	0.493138	0.475139	0.432943	1079	0.962069	0	0	0	0.655031	0.590085	0.905921	0.341886
chr21	33805182	43805182	10000000	HiC	0.281727	0.752725	0.809867	0.852641	0.51023	0.30463	0.695006	0.508348	0.256998	0.578797	0.882853	0.615385	0.666667	0.494823	0.439096	0.541998	1833	0.982694	0.179124	0.161617	0.103734	1	0.698405	0.912919	0.282104
chr21	34321558	44321558	10000000	HiC	0.326173	0.741757	0.825129	0.811635	0.579035	0.313298	0.750596	0.471878	0.223558	0.416408	0.873405	0.615385	1	0.511363	0.438188	0.614357	1892	0.963518	0.193998	0.160152	0.108706	0.968345	0.705326	0.838278	0.264376
chr21	34349646	44349646	10000000	HiC	0.26202	0.591256	0.669464	0.54808	0.493868	0.288388	0.656227	0.695854	0.204664	0.364369	0.750517	0.615385	1	0.509933	0.440359	0.614503	1849	0.963518	0.188224	0.164948	0.104352	0.954692	0.697695	0.847059	0.312813
chr21	34380331	44380331	10000000	HiC	0.280801	0.65247	0.739763	0.653701	0.554067	0.296289	0.692219	0.526781	0.193815	0.383711	0.83097	0.615385	1	0.508065	0.441218	0.615271	1778	0.963518	0.133345	0.223903	0.120413	0.88264	0.75866	0.838278	0.266648
chr21	34445854	44445854	10000000	HiC	0.279066	0.612293	0.71775	0.596283	0.492485	0.282408	0.717277	0.612938	0.191227	0.345272	0.763988	0.615385	1	0.5091	0.447055	0.604192	2282	0.963518	0.191073	0.23161	0.140107	0.754675	0.817171	0.905921	0.332173
chr21	34556441	44556441	10000000	HiC	0.259177	0.715697	0.771391	0.705277	0.538103	0.285812	0.717796	0.448285	0.166906	0.343876	0.855824	0.692308	1	0.507399	0.45427	0.58735	2401	0.963518	0.183965	0.239949	0.139811	0.773694	0.819746	0.905921	0.333791
chr21	34612909	44612909	10000000	HiC	0.269926	0.713056	0.778455	0.705399	0.583151	0.277032	0.756894	0.483281	0.194004	0.349722	0.853963	0.692308	1	0.504926	0.4618	0.587016	2401	0.963518	0.183965	0.239949	0.139811	0.772812	0.818985	0.838278	0.358552
chr21	36361998	46361998	10000000	HiC	0.170867	0.671797	0.798946	0.690677	0.433141	0.269803	0.502815	0.718262	0.103638	0.155204	0.747336	0.846154	1	0.791065	0.470338	0.844107	2366	1	0.182967	0.23959	0.140203	0.77079	0.817192	0.919505	0.515679
chr21	36420019	46420019	10000000	HiC	0.195168	0.699099	0.824603	0.690392	0.458019	0.267989	0.337922	0.749839	0.141715	0.177917	0.737147	0.846154	1	0.792127	0.465464	0.859143	2347	0.933915	0.183942	0.24015	0.141515	0.762958	0.806282	0.919505	0.433869
chr21	36531115	46531115	10000000	HiC	0.179954	0.697213	0.825429	0.726804	0.458888	0.273184	0.31751	0.692503	0.0830436	0.169628	0.764739	0.846154	1	0.791082	0.469107	0.884944	2245	0.933915	0.219181	0.249286	0.155465	0.726836	0.802689	0.919505	0.400812
chr22	17508741	27508741	10000000	HiC	0.123183	0.00282154	0.00237311	0.0163239	0.0358483	0.0109338	0.00219281	0.414515	0	0	0.034985	0.307692	0	0.539535	0.561723	0.39994	3817	0.261342	0.459092	0.895953	0.752872	0.0714495	0.011502	0.808421	0.668105
chr22	18070518	28070518	10000000	HiC	0.187948	0.16227	0.202845	0.219559	0.127509	0	0.0619235	0.109677	0.0345926	0.0313051	0.0402675	0.307692	0	0.432592	0.537751	0.365744	2516	0.472722	0.395679	0.900943	0.77455	0.00565262	0.0139424	0.774613	0.878158
chr22	18145365	28145365	10000000	HiC	0.0756056	0	0	0	0.0125224	0.00341978	0.190323	0.146276	0.0268655	0.0103675	0	0.307692	0	0.418466	0.538595	0.365926	2440	0.472722	0.402538	0.904529	0.780197	0	0.0149823	0.905921	0.83767
chr22	18179703	28179703	10000000	HiC	0.198674	0.0987544	0.120581	0.107225	0	0.00631585	0.0944211	0.37713	0.015958	0.0127395	0.00355725	0.307692	0	0.417871	0.538302	0.366332	2442	0.472722	0.400724	0.903339	0.779705	0.00143494	0.0158777	0.982895	0.919623
chr22	18717294	28717294	10000000	HiC	0.173261	0.297686	0.331309	0.332127	0.116541	0.0520856	0.0969892	0.23186	0.0710814	0.0374027	0.182995	0.384615	0	0.440499	0.530913	0.389893	2471	0.523589	0.369658	0.89584	0.772883	0.0252122	0.0142466	0.803983	0.855146
chr22	18717355	28717355	10000000	HiC	0.173261	0.297686	0.331309	0.332127	0.116541	0.0520856	0.0969892	0.23186	0.0710814	0.0374027	0.182995	0.384615	0	0.440499	0.530913	0.389893	2471	0.523589	0.369658	0.89584	0.772883	0.0252122	0.0142466	0.803983	0.855146
chr22	18768225	28768225	10000000	HiC	0.148469	0.311014	0.345296	0.303241	0.0990569	0.0540501	0.214964	0.421373	0.0789967	0.0305002	0.174544	0.384615	0	0.446779	0.529968	0.400085	2490	0.523589	0.367695	0.895124	0.771045	0.0226733	0.0132495	0.925714	0.968434
chr22	18856702	28856702	10000000	HiC	0.151334	0.324955	0.349262	0.298408	0.0689706	0.064022	0.16974	0.395466	0.0517598	0.0275422	0.198581	0.384615	0	0.446101	0.528485	0.399324	2512	0.523589	0.37894	0.890374	0.762828	0.0249284	0.0138976	0.931579	0.961181
chr22	18961194	28961194	10000000	HiC	0.141519	0.294629	0.331931	0.272191	0.0939937	0.0953249	0.144565	0.44608	0.0708898	0.0283206	0.164861	0.384615	0	0.46097	0.511066	0.397284	2540	0.616845	0.374719	0.891712	0.763869	0.0218291	0.0124256	0.870555	0.725375
chr22	19181486	29181486	10000000	HiC	0.162308	0.342544	0.373993	0.319284	0.113266	0.120063	0	0.379592	0.0670791	0.0300539	0.203173	0.461538	0	0.633713	0.506544	0.383058	2412	0.722535	0.379936	0.878999	0.764552	0.0271905	0.0151593	0.937127	0.869726
chr22	19270816	29270816	10000000	HiC	0.160928	0.328088	0.36877	0.30534	0.108441	0.109586	0.0461954	0.452427	0.0804982	0.0288211	0.181122	0.538462	0	0.633601	0.505074	0.379241	2449	0.638682	0.379414	0.867811	0.745555	0.0133183	0.0129538	0.931579	0.966159
chr22	19417878	29417878	10000000	HiC	0.177717	0.324864	0.385147	0.314163	0.0841599	0.112543	0.0993057	0.351033	0.0624438	0.0285563	0.179966	0.538462	0	0.628	0.496561	0.343609	2478	0.638682	0.397823	0.870577	0.751674	0.00340961	0.0100137	0.863158	0.869183
chr22	19555957	29555957	10000000	HiC	0.191105	0.321264	0.361573	0.305006	0.0841183	0.102028	0.0117375	0.381246	0.0309524	0.0292787	0.194112	0.538462	0	0.62725	0.494259	0.324791	2535	0.638682	0.410491	0.879429	0.760016	0.00367684	0.0139769	0.803983	0.979556
chr22	19594810	29594810	10000000	HiC	0.195306	0.327543	0.367018	0.313317	0.0819997	0.107197	0.0609115	0.313086	0.0419568	0.0329704	0.203943	0.538462	0	0.62497	0.49403	0.319975	2548	0.678612	0.416911	0.880359	0.762304	0.000902705	0.0128272	0.925714	1
chr22	19806168	29806168	10000000	HiC	0.286745	0.420621	0.453618	0.556716	0.0771384	0.126221	0.133594	0.222398	0.00285571	0.046295	0.336165	0.538462	0	0.61942	0.492797	0.293192	2494	0.727056	0.453371	0.888044	0.766462	0.015126	0.0160588	0.931579	0.944923
chr22	19952715	29952715	10000000	HiC	0.208031	0.322563	0.384392	0.322557	0.0741934	0.113148	0.0914016	0.341223	0.0163165	0.0495808	0.225159	0.538462	0	0.619462	0.490942	0.281468	2478	0.727056	0.474947	0.888193	0.774959	0.0371722	0.01336	0.803983	0.850555
chr22	21429259	31429259	10000000	HiC	0.202227	0.52295	0.545637	0.64675	0.120317	0.131039	0.502905	0.311626	0.0608722	0.31338	0.44147	0.615385	0	0.662125	0.40745	0.111955	2563	0.760967	0.515336	0.841551	0.727268	0.0633639	0.00568331	0.942382	0.492238
chr22	21512502	31512502	10000000	HiC	0.217007	0.570114	0.570451	0.727449	0.126346	0.147073	0.560646	0.240162	0.0646529	0.339877	0.456629	0.615385	0	0.67045	0.393573	0.115547	2644	0.760967	0.514179	0.846072	0.726579	0.0638542	0.00528844	0.884211	0.523406
chr22	21646410	31646410	10000000	HiC	0.205276	0.597277	0.5914	0.765103	0.124447	0.136712	0.587081	0.223887	0.0649819	0.373255	0.456987	0.615385	0	0.687674	0.385338	0.110604	2682	0.760967	0.509098	0.850357	0.73312	0.0648055	0.00542255	0.942382	0.661762
chr22	21672653	31672653	10000000	HiC	0.211539	0.586476	0.570077	0.754036	0.125359	0.136122	0.56113	0.247552	0.0673672	0.378442	0.464615	0.615385	0	0.68901	0.3852	0.105963	2606	0.760967	0.511553	0.848468	0.732232	0.0663915	0.0060875	0.942382	0.426215
chr22	22801755	32801755	10000000	HiC	0.28379	0.680114	0.651659	0.847684	0.117125	0.12445	0.544032	0.351325	0.0758618	0.425298	0.499809	0.615385	0	0.815655	0.349688	0.162566	3532	0.693934	0.524781	0.808599	0.690092	0.089158	0.00122809	0.870555	0.693698
chr22	22920133	32920133	10000000	HiC	0.287004	0.704166	0.692746	0.89348	0.157177	0.111984	0.57083	0.251567	0.0812012	0.417357	0.477076	0.692308	0	0.824831	0.351885	0.182941	3650	0.693934	0.550205	0.799063	0.682325	0.0771549	0	0.863158	0.623366
chr22	23742421	33742421	10000000	HiC	0.457846	0.727694	0.759987	0.889724	0.32585	0.191356	0.513798	0.310087	0.0266174	0.379938	0.461083	0.923077	0	0.963062	0.706422	0.214123	4384	0.747561	0.63205	0.750536	0.679333	0.125865	0.00708123	0.870555	0.711628
chr22	23772673	33772673	10000000	HiC	0.451951	0.721928	0.748789	0.877134	0.322358	0.189621	0.534388	0.361569	0.0258578	0.375355	0.472299	0.923077	0	0.966625	0.718901	0.218107	4398	0.747561	0.635189	0.749412	0.6798	0.123076	0.00685999	0.870555	0.8111
chr22	23883571	33883571	10000000	HiC	0.466935	0.74278	0.786725	0.894894	0.320812	0.185616	0.508083	0.449978	0.0317479	0.370383	0.510816	0.923077	0	0.974293	0.784726	0.24944	4309	0.747561	0.634301	0.74353	0.676238	0.112444	0.00826932	0.870555	0.534158
chr22	24073034	34073034	10000000	HiC	0.4853	0.748534	0.790791	0.897512	0.313235	0.182795	0.463999	0.510853	0.0361703	0.361404	0.534232	1	0	0.98338	0.834271	0.237202	4351	0.788419	0.6622	0.735128	0.681096	0.10284	0.0084971	0.870555	0.65421
chr22	24205895	34205895	10000000	HiC	0.497115	0.731025	0.785714	0.856572	0.309527	0.177318	0.5564	0.449468	0.0422959	0.356226	0.583382	1	0	0.985064	0.865255	0.218835	4328	0.788419	0.66146	0.728268	0.680744	0.109832	0.00598042	0.803983	0.614119
chr22	24306617	34306617	10000000	HiC	0.507932	0.733482	0.809222	0.863208	0.293793	0.160983	0.715431	0.464673	0.0433707	0.351484	0.54831	1	0	0.984406	0.888824	0.191939	4357	0.760967	0.670697	0.725746	0.685663	0.114797	0.00642839	0.803983	0.4471
chr22	24480217	34480217	10000000	HiC	0.511217	0.730323	0.825226	0.851522	0.280062	0.193243	0.675311	0.623983	0.0452171	0.350415	0.582534	0.923077	0	0.985905	0.91928	0.148151	4278	0.678612	0.682283	0.726781	0.697127	0.12036	0.00692174	0.794737	0.537039
chr22	24581326	34581326	10000000	HiC	0.497149	0.725202	0.825228	0.832348	0.255651	0.204867	0.688921	0.646967	0.0501069	0.346469	0.629922	0.769231	0	0.983844	0.944893	0.135569	4225	0.678612	0.687523	0.719691	0.697759	0.128616	0.00781793	0.812742	0.587229
chr22	24767010	34767010	10000000	HiC	0.530647	0.685341	0.833511	0.77376	0.246365	0.207633	0.684458	0.690176	0.0714311	0.34539	0.635451	0.692308	0	1	1	0.114353	4307	0.623708	0.702802	0.712035	0.696882	0.135942	0.00973145	0.694737	0.745254
chr22	25326946	35326946	10000000	HiC	0.646012	0.574639	0.716866	0.591955	0.25686	0.279242	0.684862	0.796229	0.218252	0.342192	0.985834	0.692308	0.2	0.554843	0.904972	0.0484921	5403	0.55245	0.762166	0.696472	0.705586	0.129018	0.0147172	0.737411	0.513274
chr22	25356918	35356918	10000000	HiC	0.649737	0.562065	0.721824	0.577422	0.261745	0.275492	0.694413	0.741343	0.220301	0.341175	0.959688	0.692308	0.2	0.545672	0.899998	0.0452589	5590	0.55245	0.761664	0.697395	0.707086	0.129051	0.0146865	0.737411	0.462162
chr22	25396940	35396940	10000000	HiC	0.655577	0.559089	0.700771	0.57026	0.265735	0.270047	0.649811	0.709424	0.223735	0.34227	0.972399	0.692308	0.2	0.541516	0.896546	0.0332665	5601	0.55245	0.758784	0.695957	0.704632	0.127074	0.0136986	0.737411	0.582877
chr22	25421770	35421770	10000000	HiC	0.657549	0.559627	0.714048	0.571405	0.267346	0.26683	0.664741	0.744528	0.22212	0.341227	0.98011	0.692308	0.2	0.53702	0.895847	0.0289973	5568	0.55245	0.759231	0.695171	0.704041	0.126683	0.0143919	0.737411	0.580227
chr22	25425622	35425622	10000000	HiC	0.657549	0.559627	0.714048	0.571405	0.267346	0.26683	0.664741	0.744528	0.22212	0.341227	0.98011	0.692308	0.2	0.53702	0.895847	0.0289973	5568	0.55245	0.759231	0.695171	0.704041	0.126683	0.0143919	0.737411	0.580227
chr22	25505710	35505710	10000000	HiC	0.677306	0.54474	0.71286	0.56287	0.280848	0.252426	0.613526	0.709655	0.222053	0.339368	0.962157	0.769231	0.2	0.52884	0.894237	0.0195647	5471	0.51756	0.785436	0.700189	0.716329	0.123675	0.0120267	0.737411	0.499831
chr22	25574664	35574664	10000000	HiC	0.6741	0.519095	0.685913	0.540884	0.306313	0.250554	0.536782	0.697949	0.225904	0.343053	0.926114	0.769231	0.2	0.518755	0.87922	0.013253	5424	0.51756	0.780141	0.700441	0.712399	0.117082	0.0117996	0.737411	0.670715
chr22	25607002	35607002	10000000	HiC	0.673765	0.516115	0.692319	0.54061	0.310863	0.257145	0.533333	0.715591	0.227438	0.342422	0.911244	0.769231	0.2	0.512343	0.869799	0.0100529	5376	0.51756	0.780953	0.699164	0.710831	0.11556	0.0105969	0.737411	0.478982
chr22	25693781	35693781	10000000	HiC	0.664947	0.494313	0.690733	0.526625	0.311956	0.25041	0.493415	0.730374	0.23569	0.346916	0.902223	0.769231	0.2	0.498633	0.842121	0.00992456	5306	0.454324	0.780469	0.705242	0.7145	0.10802	0.0115946	0.726316	0.4471
chr22	25968773	35968773	10000000	HiC	0.630318	0.428902	0.658924	0.49098	0.314149	0.279375	0.319481	0.563723	0.301295	0.362122	0.868876	0.692308	0.2	0.468145	0.715905	0.0343016	5114	0.415073	0.761501	0.706633	0.707985	0.0838448	0.00927439	0.737411	0.527815
chr22	26064104	36064104	10000000	HiC	0.599104	0.402652	0.65022	0.469846	0.305756	0.262701	0.336498	0.437114	0.322974	0.371673	0.847176	0.692308	0.2	0.458363	0.672394	0.0466534	5148	0.415073	0.772307	0.709604	0.710882	0.0785524	0.00931436	0.803983	0.565211
chr22	26120068	36120068	10000000	HiC	0.590398	0.391881	0.668215	0.467421	0.277289	0.239715	0.361915	0.355978	0.34146	0.379841	0.839399	0.692308	0.2	0.445813	0.639447	0.0527959	5149	0.415073	0.771981	0.709556	0.709394	0.071296	0.0109259	0.803983	0.499548
chr22	26122730	36122730	10000000	HiC	0.590398	0.391881	0.668215	0.467421	0.277289	0.239715	0.361915	0.355978	0.34146	0.379841	0.839399	0.692308	0.2	0.445813	0.639447	0.0527959	5149	0.415073	0.771981	0.709556	0.709394	0.071296	0.0109259	0.803983	0.499548
chr22	26140507	36140507	10000000	HiC	0.573361	0.384826	0.647439	0.458976	0.266667	0.238291	0.337577	0.356581	0.340865	0.381712	0.822975	0.692308	0.2	0.441312	0.633055	0.0556182	5148	0.415073	0.772275	0.70799	0.705888	0.0696718	0.0113286	0.803983	0.57097
chr22	26292533	36292533	10000000	HiC	0.536534	0.360845	0.660622	0.455767	0.254598	0.245677	0.357091	0.322645	0.364834	0.401256	0.740682	0.692308	0.2	0.411578	0.562474	0.0490365	5025	0.520763	0.7107	0.707581	0.694333	0.0581274	0.00417141	0.803983	0.53503
chr22	26346345	36346345	10000000	HiC	0.523595	0.347587	0.646157	0.44683	0.254779	0.239525	0.38722	0.256746	0.375964	0.414474	0.709395	0.692308	0.2	0.407918	0.551538	0.0469359	5082	0.520763	0.716953	0.710843	0.697906	0.0539982	0.00619431	0.747922	0.483759
chr22	26346776	36346776	10000000	HiC	0.523595	0.347587	0.646157	0.44683	0.254779	0.239525	0.38722	0.256746	0.375964	0.414474	0.709395	0.692308	0.2	0.407918	0.551538	0.0469359	5082	0.520763	0.716953	0.710843	0.697906	0.0539982	0.00619431	0.747922	0.483759
chr22	26750139	36750139	10000000	HiC	0.554516	0.39087	0.659135	0.473357	0.253136	0.236872	0.337325	0.128586	0.416427	0.5148	0.695156	0.846154	0.2	0.365106	0.551018	0.0337133	4908	0.479426	0.706833	0.726776	0.711318	0.0727847	0.0196909	0.803983	0.595359
chr22	26753866	36753866	10000000	HiC	0.554516	0.39087	0.659135	0.473357	0.253136	0.236872	0.337325	0.128586	0.416427	0.5148	0.695156	0.846154	0.2	0.365106	0.551018	0.0337133	4908	0.479426	0.706833	0.726776	0.711318	0.0727847	0.0196909	0.803983	0.595359
chr22	26944521	36944521	10000000	HiC	0.584013	0.416034	0.696012	0.487135	0.258902	0.248058	0.371118	0.085022	0.442628	0.553576	0.703761	0.846154	0.2	0.375196	0.550299	0.0440141	4931	0.533053	0.709979	0.733322	0.718634	0.0799409	0.0200966	0.803983	0.633143
chr22	27039489	37039489	10000000	HiC	0.587325	0.421025	0.667259	0.482727	0.263789	0.252379	0.39608	0.0667496	0.461494	0.573988	0.681485	0.846154	0.2	0.375176	0.549269	0.0431042	4902	0.568804	0.710337	0.732213	0.718247	0.0866298	0.0182555	0.803983	0.686814
chr22	27269380	37269380	10000000	HiC	0.637073	0.450238	0.701649	0.49536	0.259118	0.251392	0.435323	0.278094	0.486795	0.601904	0.659302	0.846154	0.2	0.374579	0.549726	0.0347367	4950	0.568804	0.713446	0.740518	0.714924	0.101943	0.015815	0.803983	0.618139
chr22	27412247	37412247	10000000	HiC	0.665446	0.474262	0.689468	0.506107	0.263763	0.26593	0.382637	0.374531	0.502482	0.618521	0.685647	0.846154	0.2	0.375547	0.549207	0.0297032	4951	0.533053	0.703576	0.744272	0.712685	0.109566	0.0182763	0.812742	0.589218
chr22	27801704	37801704	10000000	HiC	0.757294	0.53398	0.721996	0.507158	0.296349	0.270351	0.38406	0.546062	0.594797	0.629636	0.801822	0.846154	0.2	0.374268	0.547946	0.0170481	5016	0.568804	0.728878	0.734851	0.687065	0.134413	0.0129919	0.747922	0.580351
chr22	28058380	38058380	10000000	HiC	0.781071	0.547435	0.733162	0.498803	0.299363	0.302986	0.445348	0.261975	0.646316	0.636162	0.936743	0.846154	0.2	0.37879	0.5453	0.0230259	5077	0.498926	0.748267	0.73596	0.680075	0.156664	0.0110423	0.747922	0.522194
chr22	28922840	38922840	10000000	HiC	0.844427	0.394707	0.72204	0.389141	0.303899	0.325838	0.483078	0.25934	0.780253	0.606406	0.380277	0.923077	0.2	0.372713	0.524486	0.0625544	5216	0.55245	0.79889	0.738656	0.674186	0.1887	0.00951176	0.747922	0.451077
chr22	30257451	40257451	10000000	HiC	0.786357	0.283665	0.69455	0.287977	0.332707	0.355886	0.319563	0.577521	0.871891	0.613354	0.031504	0.769231	0.2	0.333773	0.531919	0.00140578	4912	0.551334	0.771875	0.744467	0.665487	0.219275	0.0146364	0.694737	0.582877
chr22	30299274	40299274	10000000	HiC	0.772007	0.283887	0.691189	0.293695	0.334658	0.353665	0.285675	0.458142	0.878272	0.612683	0.049416	0.769231	0.2	0.333538	0.531758	8.13953e-05	4890	0.551334	0.774758	0.744329	0.664819	0.216419	0.0142189	0.747922	0.64557
chr22	30380360	40380360	10000000	HiC	0.770523	0.288026	0.704837	0.302742	0.34908	0.361745	0.241524	0.431011	0.902782	0.615544	0.0387475	0.769231	0.2	0.331414	0.533793	0	4811	0.616845	0.772753	0.741578	0.665688	0.212542	0.0166751	0.747922	0.656329
chr22	30400133	40400133	10000000	HiC	0.773911	0.284331	0.683514	0.299062	0.355089	0.36613	0.232882	0.345511	0.919494	0.617461	0.0425505	0.769231	0.2	0.331172	0.533783	0.000399374	4805	0.616845	0.774932	0.74	0.664884	0.210735	0.0165543	0.747922	0.399971
chr22	30648445	40648445	10000000	HiC	0.764055	0.322848	0.71643	0.344015	0.401493	0.40463	0.196135	0.149936	0.971198	0.648142	0.03072	0.769231	0.2	0.323075	0.541703	0.0129869	4711	0.603743	0.771905	0.740948	0.665177	0.210653	0.0150812	0.737411	0.347666
chr22	31239953	41239953	10000000	HiC	0.689326	0.469368	0.794687	0.432934	0.403475	0.396015	0.140037	0.209176	1	0.786342	0.780392	0.615385	0.2	0.305006	0.569112	0.0359864	4374	0.585514	0.775078	0.746033	0.667484	0.173168	0.0204931	0.683102	0.496462
chr22	31388009	41388009	10000000	HiC	0.642164	0.48134	0.782748	0.464057	0.410466	0.412548	0.266643	0.167467	0.99551	0.809464	0.795237	0.615385	0.2	0.297899	0.569258	0.0495186	4247	0.616845	0.7933	0.747569	0.675526	0.177119	0.0237436	0.737411	0.202651
chr22	31507220	41507220	10000000	HiC	0.618774	0.496793	0.779415	0.487898	0.417711	0.413245	0.417392	0.257483	0.975593	0.82566	0.782725	0.615385	0.2	0.287346	0.567252	0.0380247	4133	0.635643	0.786223	0.747211	0.668759	0.173642	0.0220053	0.747922	0.495422
chr22	31913627	41913627	10000000	HiC	0.6135	0.522269	0.775235	0.536474	0.416462	0.421815	0.298879	0.663038	0.914366	0.896291	0.851341	0.615385	0.2	0.265587	0.570234	0.0443051	3974	0.616845	0.769604	0.735502	0.654623	0.183181	0.0186418	0.803983	0.225784
chr22	32051738	42051738	10000000	HiC	0.636501	0.543592	0.806068	0.570253	0.420417	0.41927	0.189695	0.567444	0.880049	0.921735	0.879038	0.615385	0.2	0.263249	0.567483	0.0430894	3914	0.616845	0.775976	0.736948	0.653281	0.193636	0.0154697	0.803983	0.353297
chr22	32199384	42199384	10000000	HiC	0.672171	0.535247	0.771958	0.572172	0.422178	0.427701	0.067471	0.628441	0.869003	0.935021	0.876947	0.615385	0.2	0.255865	0.55895	0.0404248	3773	0.616845	0.794658	0.739181	0.656152	0.200872	0.0140069	0.803983	0.16268
chr22	32259593	42259593	10000000	HiC	0.681456	0.534572	0.798625	0.569565	0.420955	0.437951	0.0720947	0.647107	0.851769	0.942222	0.842561	0.615385	0.2	0.257161	0.552268	0.0415502	3732	0.616845	0.78627	0.735249	0.644126	0.193574	0.0125006	0.812742	0.556559
chr22	32427478	42427478	10000000	HiC	0.68704	0.503597	0.786351	0.547765	0.400919	0.441574	0.00165698	0.544269	0.78792	0.946246	0.731783	0.615385	0.2	0.251882	0.541853	0.0321356	3629	0.616845	0.766907	0.740096	0.651863	0.155799	0.0176895	0.803983	0.614119
chr22	32519541	42519541	10000000	HiC	0.712659	0.514278	0.785206	0.562661	0.367971	0.433611	0.0245017	0.651896	0.76845	0.948649	0.714981	0.615385	0.2	0.257927	0.53986	0.0312076	3614	0.685773	0.755835	0.744681	0.657728	0.138959	0.0187609	0.803983	0.522742
chr22	32560479	42560479	10000000	HiC	0.721292	0.518628	0.809128	0.568799	0.357215	0.434175	0.0265249	0.651264	0.757708	0.947596	0.694745	0.615385	0.2	0.257672	0.543822	0.0409226	3582	0.685773	0.749417	0.748158	0.659387	0.14012	0.0194562	0.803983	0.467833
chr22	32608724	42608724	10000000	HiC	0.718002	0.499349	0.768914	0.543224	0.356745	0.44101	0.0509901	0.596548	0.751301	0.944265	0.701556	0.615385	0.2	0.251935	0.546247	0.0522875	3498	0.712927	0.742077	0.752298	0.665937	0.144651	0.0224076	0.812742	0.26677
chr22	32639692	42639692	10000000	HiC	0.737621	0.50564	0.810327	0.556477	0.358795	0.441893	0.026899	0.506399	0.733248	0.938492	0.686618	0.615385	0.2	0.248312	0.546545	0.0540129	3499	0.712927	0.738914	0.754206	0.667724	0.147112	0.0215553	0.803983	0.501667
chr22	32675635	42675635	10000000	HiC	0.731855	0.509642	0.80434	0.563345	0.360727	0.435009	0.0365294	0.494335	0.720697	0.935818	0.714822	0.615385	0.2	0.245736	0.546641	0.0537847	3409	0.712927	0.730785	0.758715	0.669648	0.153144	0.0207846	0.812742	0.333791
chr22	32805228	42805228	10000000	HiC	0.735405	0.481035	0.803857	0.532759	0.356217	0.359437	0.00533222	0.413877	0.667674	0.915571	0.743238	0.615385	0.0666667	0.228119	0.546877	0.050327	3246	0.712927	0.731797	0.75744	0.666936	0.155057	0.0208651	0.803983	0.560454
chr22	32848867	42848867	10000000	HiC	0.735716	0.485949	0.804589	0.55664	0.310757	0.326795	0.0373113	0.266439	0.650903	0.910181	0.759771	0.538462	0.0666667	0.223515	0.546463	0.0495987	3192	0.712927	0.732258	0.7564	0.665862	0.151304	0.0200747	0.803983	0.484588
chr22	32849326	42849326	10000000	HiC	0.735716	0.485949	0.804589	0.55664	0.310757	0.326795	0.0373113	0.266439	0.650903	0.910181	0.759771	0.538462	0.0666667	0.223515	0.546463	0.0495987	3192	0.712927	0.732258	0.7564	0.665862	0.151304	0.0200747	0.803983	0.484588
chr22	32943049	42943049	10000000	HiC	0.739945	0.468045	0.780416	0.539877	0.265937	0.306341	0.051537	0.264853	0.615679	0.892923	0.726402	0.538462	0.0666667	0.217869	0.543338	0.0486151	3015	0.712927	0.740075	0.763009	0.677248	0.153407	0.0224364	0.794737	0.378832
chr22	32987421	42987421	10000000	HiC	0.774041	0.471932	0.788693	0.537037	0.265918	0.312277	0.0604205	0.322045	0.598412	0.886894	0.714414	0.538462	0.0666667	0.214599	0.542091	0.0494782	2926	0.712927	0.711184	0.760325	0.665898	0.156541	0.0236916	0.803983	0.467493
chr22	33111014	43111014	10000000	HiC	0.723211	0.429424	0.763218	0.514937	0.223111	0.321635	0.108628	0.274031	0.494246	0.842948	0.69674	0.461538	0	0.13503	0.502921	0.0525678	2645	0.616845	0.681979	0.76032	0.662851	0.153945	0.0232758	0.803983	0.550724
chr22	33200766	43200766	10000000	HiC	0.699163	0.419362	0.776967	0.530276	0.21649	0.312201	0.142483	0.309788	0.406129	0.807425	0.651818	0.461538	0	0.0877676	0.457524	0.0573026	2459	0.645669	0.664241	0.766132	0.661012	0.147702	0.0228353	0.737411	0.668896
chr22	33214777	43214777	10000000	HiC	0.694959	0.416239	0.775528	0.524388	0.214803	0.310105	0.141355	0.317149	0.400334	0.804955	0.64564	0.461538	0	0.0851347	0.457524	0.0573026	2471	0.645669	0.665752	0.766896	0.663413	0.148757	0.0254259	0.737411	0.60495
chr22	33384095	43384095	10000000	HiC	0.642273	0.414181	0.795058	0.53683	0.258572	0.30245	0.305004	0.651227	0.285062	0.769834	0.531681	0.461538	0	0.450468	0.404063	0.11878	2255	0.650576	0.692154	0.786165	0.677328	0.154611	0.0267589	0.803983	0.359606
chr22	33468077	43468077	10000000	HiC	0.652356	0.418159	0.793952	0.53664	0.322349	0.31374	0.372842	0.586932	0.245227	0.750855	0.491228	0.461538	0	0.467138	0.377685	0.137032	2247	0.650576	0.695383	0.793894	0.68458	0.155246	0.0301945	0.794737	0.409097
chr22	33570203	43570203	10000000	HiC	0.676135	0.432257	0.815604	0.551749	0.386964	0.374872	0.421615	0.497045	0.203998	0.723162	0.4535	0.461538	0.133333	0.497838	0.379269	0.144489	2315	0.650576	0.720708	0.817111	0.707543	0.16593	0.0345678	0.747922	0.59868
chr22	33656635	43656635	10000000	HiC	0.698373	0.440939	0.810574	0.564372	0.477836	0.435377	0.420485	0.525724	0.18564	0.707098	0.438746	0.384615	0.2	0.516664	0.381961	0.149186	2303	0.620047	0.722767	0.827625	0.713123	0.187477	0.0354488	0.803983	0.519146
chr22	33701555	43701555	10000000	HiC	0.697545	0.440827	0.816378	0.564507	0.507748	0.461565	0.418454	0.540396	0.180524	0.698172	0.416125	0.384615	0.2	0.524276	0.376918	0.144877	2297	0.620047	0.729277	0.833759	0.717208	0.200417	0.034971	0.803983	0.513274
chr22	33705741	43705741	10000000	HiC	0.708075	0.445039	0.819244	0.567801	0.513501	0.469787	0.424405	0.538498	0.182393	0.698994	0.418212	0.384615	0.2	0.526328	0.376918	0.144877	2304	0.620047	0.728986	0.835243	0.718959	0.203088	0.0353334	0.803983	0.467768
chr22	33794142	43794142	10000000	HiC	0.679652	0.429761	0.802718	0.553482	0.527609	0.482506	0.400114	0.548862	0.169209	0.689184	0.413639	0.384615	0.2	0.535361	0.357714	0.135785	2313	0.620047	0.690027	0.845492	0.721838	0.22729	0.0365005	0.803983	0.30028
chr22	33872248	43872248	10000000	HiC	0.651114	0.43272	0.817617	0.551493	0.527766	0.474875	0.443252	0.379695	0.160319	0.678679	0.423641	0.384615	0.2	0.535221	0.328608	0.137751	2324	0.620047	0.686532	0.856245	0.727678	0.237479	0.0362001	0.794737	0.455573
chr22	33982346	43982346	10000000	HiC	0.599319	0.420443	0.814711	0.536914	0.543462	0.483128	0.464954	0.56838	0.143304	0.687176	0.426131	0.307692	0.2	0.54907	0.287477	0.146392	2371	0.601513	0.676117	0.868444	0.734283	0.273721	0.0348811	0.863158	0.491048
chr22	34014256	44014256	10000000	HiC	0.569372	0.411367	0.811459	0.525974	0.546243	0.480207	0.484359	0.527034	0.141961	0.697217	0.413088	0.307692	0.2	0.553742	0.277887	0.148163	2369	0.671291	0.678333	0.869159	0.732239	0.285607	0.0344219	0.855338	0.351477
chr22	34021112	44021112	10000000	HiC	0.568568	0.421105	0.827428	0.535997	0.546639	0.477049	0.483874	0.512563	0.137729	0.692842	0.424883	0.307692	0.2	0.555451	0.271733	0.150486	2352	0.671291	0.680589	0.870584	0.733356	0.288453	0.0339581	0.863158	0.55439
chr22	34040603	44040603	10000000	HiC	0.558037	0.420508	0.820418	0.538366	0.548067	0.472428	0.482257	0.496857	0.135952	0.702317	0.413518	0.307692	0.2	0.558964	0.267023	0.153768	2333	0.671291	0.680641	0.872218	0.734207	0.294269	0.0336775	0.794737	0.456789
chr22	34152679	44152679	10000000	HiC	0.511114	0.441613	0.824806	0.554022	0.556604	0.455226	0.497833	0.523269	0.122067	0.722163	0.447963	0.307692	0.2	0.572092	0.241512	0.178632	2235	0.671291	0.650685	0.879631	0.731829	0.297959	0.0330679	0.863158	0.461617
chr22	34320388	44320388	10000000	HiC	0.434608	0.483807	0.842673	0.588474	0.563767	0.467324	0.667401	0.609453	0.103176	0.771525	0.500715	0.307692	0.2	0.585362	0.195414	0.211147	2134	0.671291	0.629336	0.903031	0.745055	0.302117	0.0422675	0.925714	0.438577
chr22	34457011	44457011	10000000	HiC	0.375607	0.527071	0.867894	0.627236	0.583762	0.433192	0.614927	0.489014	0.0887605	0.812643	0.561281	0.307692	0.2	0.585584	0.172411	0.248777	2030	0.747561	0.604943	0.918654	0.747599	0.305035	0.0456274	0.925714	0.419422
chr22	34499431	44499431	10000000	HiC	0.344871	0.528503	0.867568	0.628344	0.588709	0.42168	0.658053	0.538253	0.0852376	0.823263	0.571216	0.307692	0.2	0.58759	0.161616	0.255266	2023	0.747561	0.599784	0.921028	0.745102	0.303154	0.0446633	0.931579	0.489323
chr22	34570752	44570752	10000000	HiC	0.317015	0.551012	0.857426	0.651824	0.584441	0.401664	0.624004	0.473507	0.0802291	0.841753	0.619467	0.307692	0.2	0.584757	0.140579	0.269914	2088	0.747561	0.597121	0.924743	0.744335	0.296894	0.0441959	0.931579	0.510263
chr22	34875288	44875288	10000000	HiC	0.208995	0.655455	0.849037	0.758175	0.588435	0.349541	0.645903	0.657527	0.076371	0.887809	0.817559	0.307692	0.2	0.558974	0.0455382	0.316826	2268	0.886291	0.569013	0.952275	0.755596	0.259856	0.0479359	0.931579	0.520119
chr22	34994953	44994953	10000000	HiC	0.181098	0.712253	0.851339	0.82689	0.619075	0.353423	0.584388	0.598327	0.0869747	0.911092	0.913627	0.307692	0.2	0.562599	0.00040757	0.338822	2281	0.886291	0.581237	0.971551	0.757414	0.245984	0.0460755	0.99609	0.576831
chr22	35044816	45044816	10000000	HiC	0.174728	0.744697	0.862748	0.874599	0.619384	0.36541	0.54054	0.616899	0.0923782	0.916294	0.964617	0.307692	0.2	0.566777	0	0.343574	2284	0.886291	0.565999	0.972808	0.746735	0.246797	0.0440986	0.99609	0.50987
chr22	35346460	45346460	10000000	HiC	0.111681	0.751982	0.860063	0.901476	0.613616	0.424185	0.538451	0.448188	0.130147	0.970968	0.994302	0.307692	0.2	0.559387	0.0124927	0.388033	2142	0.886291	0.50834	0.97544	0.724232	0.279951	0.0422626	0.925714	0.636006
chr22	35346528	45346528	10000000	HiC	0.111681	0.751982	0.860063	0.901476	0.613616	0.424185	0.538451	0.448188	0.130147	0.970968	0.994302	0.307692	0.2	0.559387	0.0124927	0.388033	2142	0.886291	0.50834	0.97544	0.724232	0.279951	0.0422626	0.925714	0.636006
chr22	35856638	45856638	10000000	HiC	0.0822116	0.720319	0.850451	0.869402	0.594447	0.405575	0.357289	0.361916	0.179282	1	0.948256	0.153846	0.2	0.570193	0.0664359	0.381785	2055	0.886291	0.505733	0.972932	0.71983	0.293051	0.0355591	0.863158	0.68599
chr22	36075238	46075238	10000000	HiC	0.0646228	0.675521	0.83828	0.816375	0.578241	0.386479	0.409583	0.450761	0.181777	0.958045	0.934624	0.230769	0.2	0.563161	0.0833234	0.343253	2078	0.876265	0.510628	0.97927	0.725187	0.292993	0.0407109	0.925714	0.694972
chr22	36092591	46092591	10000000	HiC	0.0614056	0.668995	0.829294	0.815697	0.576291	0.384943	0.377638	0.487011	0.180977	0.951165	0.931931	0.230769	0.2	0.563228	0.0832247	0.343007	2096	0.876265	0.521276	0.980564	0.727899	0.293974	0.0409531	0.925714	0.638878
chr22	36228499	46228499	10000000	HiC	0.0512907	0.651568	0.805216	0.796347	0.576487	0.392063	0.371929	0.524066	0.185263	0.930416	0.901682	0.230769	0.2	0.56861	0.122769	0.358066	2124	0.90509	0.539525	0.981315	0.740048	0.303649	0.0438333	0.925714	0.650633
chr22	36367332	46367332	10000000	HiC	0.0498138	0.648047	0.819432	0.804261	0.579472	0.408026	0.44853	0.451476	0.188628	0.903573	0.873058	0.230769	0.2	0.560637	0.159041	0.391326	2116	0.922385	0.563347	0.982588	0.730455	0.299629	0.0365869	0.931579	0.520621
chr22	36446800	46446800	10000000	HiC	0.0457145	0.635562	0.816668	0.792824	0.581776	0.406997	0.438722	0.401988	0.188297	0.889911	0.871992	0.230769	0.2	0.55293	0.164727	0.393693	2018	0.922385	0.5653	0.985398	0.733152	0.296734	0.0370401	0.863158	0.567824
chr22	36468691	46468691	10000000	HiC	0.0307697	0.623753	0.798604	0.781911	0.581584	0.408325	0.390948	0.36602	0.189268	0.88243	0.872236	0.230769	0.2	0.549663	0.168484	0.397843	2013	0.922385	0.565331	0.988292	0.735983	0.299053	0.0365924	0.931579	0.580227
chr22	36561009	46561009	10000000	HiC	0.0282329	0.61857	0.819891	0.784393	0.583758	0.427654	0.397489	0.277932	0.18805	0.864963	0.845884	0	0.2	0.545687	0.184438	0.41309	1944	0.90509	0.571129	0.987971	0.737159	0.302445	0.0352441	0.931579	0.616566
chr22	36589870	46589870	10000000	HiC	0.0268879	0.611176	0.809389	0.785439	0.585762	0.431972	0.36167	0.255522	0.187588	0.857849	0.819711	0	0.2	0.54378	0.18907	0.414795	1937	0.90509	0.574131	0.98778	0.736038	0.302998	0.0320601	0.931579	0.590481
chr22	36621162	46621162	10000000	HiC	0.0188635	0.601933	0.790938	0.767453	0.588579	0.439193	0.394986	0.251875	0.190181	0.846929	0.808748	0	0.2	0.540788	0.198127	0.42076	1931	0.90509	0.571844	0.989194	0.737741	0.303183	0.0314711	0.931579	0.533478
chr22	36800678	46800678	10000000	HiC	0.0131663	0.585771	0.789164	0.747995	0.612106	0.470908	0.506134	0.27253	0.193497	0.801867	0.828226	0	0.2	0.535681	0.219619	0.431574	1920	0.876265	0.571804	0.990307	0.739669	0.302255	0.0344101	0.931579	0.60066
chr22	36833078	46833078	10000000	HiC	0.0161823	0.590646	0.805701	0.758529	0.618879	0.476877	0.52505	0.244736	0.194752	0.796922	0.839254	0.0769231	0.2	0.533646	0.222597	0.43757	1913	0.876265	0.576133	0.99187	0.741069	0.30114	0.0333299	0.931579	0.703598
chr22	36926805	46926805	10000000	HiC	0.0217155	0.572184	0.797633	0.71215	0.635265	0.493858	0.641843	0.195197	0.199699	0.774443	0.872318	0.0769231	0.2	0.525821	0.238445	0.436994	1908	0.876265	0.583007	0.990041	0.739162	0.306536	0.0328215	0.931579	0.674158
chr22	36947151	46947151	10000000	HiC	0.00759976	0.55717	0.773459	0.694912	0.637383	0.494045	0.642637	0.274124	0.201192	0.767305	0.889072	0.0769231	0.2	0.524211	0.238768	0.438444	1904	0.876265	0.584388	0.987523	0.736967	0.308269	0.0333139	0.931579	0.693698
chr22	37074247	47074247	10000000	HiC	0.0101527	0.548901	0.795501	0.692935	0.624383	0.497409	0.626805	0.487289	0.200808	0.740965	0.918657	0.0769231	0.2	0.516216	0.249762	0.449383	1869	0.876265	0.589872	0.987407	0.743741	0.31525	0.0367613	0.931579	0.74678
chr22	37090883	47090883	10000000	HiC	0.0136888	0.547489	0.797051	0.680867	0.622095	0.500219	0.67381	0.518544	0.20435	0.737343	0.919748	0.0769231	0.2	0.515652	0.25482	0.448673	1875	0.876265	0.59677	0.987814	0.746436	0.31468	0.0369524	0.931579	0.678602
chr22	37108952	47108952	10000000	HiC	0.0137013	0.544318	0.797686	0.676344	0.619341	0.498769	0.671609	0.545984	0.203786	0.73442	0.910825	0.0769231	0.2	0.514809	0.25482	0.448673	1887	0.876265	0.60028	0.988503	0.748528	0.315722	0.037184	0.931579	0.634219
chr22	37343615	47343615	10000000	HiC	0.00490474	0.516095	0.793384	0.63117	0.620389	0.505766	0.679597	0.468792	0.210528	0.673859	0.973825	0.153846	0.2	0.499009	0.277992	0.454422	1878	0.922385	0.618722	0.982619	0.754224	0.308772	0.0371702	0.931579	0.74678
chr22	37369289	47369289	10000000	HiC	0	0.506847	0.786297	0.622637	0.62155	0.507663	0.700038	0.419343	0.213048	0.667621	0.946546	0.153846	0.2	0.497071	0.277842	0.455784	1873	0.922385	0.627629	0.980721	0.757024	0.307681	0.0373885	0.931579	0.750398
chr22	37565329	47565329	10000000	HiC	0.0222677	0.486266	0.81915	0.603054	0.611472	0.500452	0.768449	0.196524	0.205745	0.626663	0.823776	0.153846	0.2	0.487447	0.289302	0.455648	1971	0.922385	0.762707	0.978419	0.786772	0.293444	0.0446169	1	0.779429
chr22	37582000	47582000	10000000	HiC	0.0231873	0.483676	0.820753	0.603713	0.614622	0.50337	0.81347	0.173234	0.205812	0.622713	0.815703	0.153846	0.2	0.154013	0.290727	0.457066	1978	0.922385	0.772257	0.978643	0.789843	0.293321	0.0456075	1	0.819573
chr22	37615243	47615243	10000000	HiC	0.0199621	0.473736	0.806016	0.595551	0.618687	0.506656	0.795442	0.189414	0.206124	0.618304	0.809642	0.153846	0.2	0.153911	0.293112	0.454901	1980	0.922385	0.778276	0.979726	0.793321	0.293701	0.0461674	1	0.775619
chr22	37720869	47720869	10000000	HiC	0.0571364	0.49269	0.832406	0.624722	0.624242	0.515432	0.890069	0.167918	0.193536	0.596428	0.797739	0.153846	0.2	0.150704	0.296928	0.450291	2040	0.953131	0.781689	0.971258	0.796522	0.301867	0.049272	0.99609	0.749817
chr22	37777295	47777295	10000000	HiC	0.0599404	0.489224	0.816642	0.625105	0.625237	0.524256	0.873916	0.213432	0.193604	0.583113	0.807346	0.153846	0.2	0.149621	0.299187	0.448104	2075	0.953131	0.790184	0.969402	0.800066	0.300438	0.0503793	0.99609	0.841872
chr22	38015148	48015148	10000000	HiC	0.0906759	0.479317	0.808533	0.62425	0.621075	0.542289	0.782841	0.147224	0.172282	0.523154	0.830964	0.153846	0.2	0.144573	0.304674	0.416795	2132	0.895891	0.817885	0.954047	0.807707	0.288258	0.0607894	0.99609	0.808193
chr22	38110749	48110749	10000000	HiC	0.10703	0.492843	0.810654	0.631294	0.591167	0.524035	0.826248	0.223907	0.16067	0.505812	0.880359	0.153846	0.2	0.14115	0.312105	0.398555	2080	0.846828	0.832998	0.954393	0.815445	0.292066	0.0581288	0.99609	0.885123
chr22	38151546	48151546	10000000	HiC	0.119329	0.502984	0.802442	0.639717	0.588034	0.524147	0.762015	0.239736	0.157614	0.499467	0.910505	0.153846	0.2	0.140538	0.311771	0.391461	2083	0.846828	0.824466	0.955678	0.819155	0.293864	0.056488	0.99609	0.750113
chr22	38187133	48187133	10000000	HiC	0.122698	0.493025	0.796994	0.630787	0.589134	0.525202	0.790871	0.214411	0.157704	0.49227	0.91494	0.153846	0.2	0.139583	0.311879	0.386115	2072	0.846828	0.81785	0.957436	0.819609	0.294686	0.0564878	0.99609	0.680187
chr22	38343371	48343371	10000000	HiC	0.149199	0.504854	0.821221	0.643478	0.59667	0.547049	0.300823	0.238128	0.153615	0.466947	0.997574	0.0769231	0.2	0.143746	0.328877	0.382639	2134	0.846828	0.824437	0.954211	0.824875	0.294642	0.0596316	0.912919	0.702223
chr22	38862512	48862512	10000000	HiC	0.193603	0.547217	0.848779	0.683344	0.72914	0.72243	0.300299	0.273481	0.139214	0.370284	0.724253	0.0769231	0.2	0.0887996	0.36576	0.353226	3100	0.886291	0.897037	0.956839	0.871218	0.283188	0.0847208	0.912919	0.740901
chr22	38923791	48923791	10000000	HiC	0.18944	0.551559	0.863707	0.692024	0.744275	0.738131	0.298576	0.280623	0.135737	0.360236	0.703442	0.0769231	0.2	0.0931782	0.370268	0.348637	3122	0.886291	0.897309	0.956886	0.875786	0.287077	0.0876194	0.912919	0.619747
chr22	38999210	48999210	10000000	HiC	0.203092	0.557888	0.873719	0.697209	0.770623	0.766605	0.37707	0.315457	0.137444	0.351285	0.682093	0.0769231	0.2	0.103858	0.374433	0.338668	3167	0.857049	0.918149	0.960791	0.884733	0.288943	0.0885124	0.912919	0.624051
chr22	39312950	49312950	10000000	HiC	0.22731	0.552257	0.869894	0.710869	0.805311	0.820814	0.679479	0.229024	0.149183	0.330007	0.599747	0.0769231	0.2	0.163697	0.397629	0.327101	3457	0.857049	0.93434	0.968396	0.912167	0.296849	0.106161	0.977929	0.584426
chr22	39498232	49498232	10000000	HiC	0.236747	0.542582	0.869798	0.726884	0.890227	0.901848	0.808506	0.175883	0.174323	0.324793	0.54843	0.153846	0.266667	0.229177	0.406157	0.325613	3780	0.784027	0.950075	0.964795	0.924554	0.278797	0.109132	0.898472	0.71366
chr22	39752557	49752557	10000000	HiC	0.303222	0.495743	0.839552	0.677177	0.966238	1	0.581809	0.0574537	0.248764	0.334111	0.544627	0.153846	0.266667	0.351059	0.411043	0.289764	4544	0.784027	1	0.964856	0.950538	0.252286	0.127557	0.890526	0.61227
chr22	40003618	50003618	10000000	HiC	0.437413	0.453196	0.808798	0.509092	1	0.972187	0.486067	0.172178	0.293081	0.325521	0.563834	0.230769	0.266667	0.395453	0.456487	0.300819	5236	0.784027	0.989983	0.971995	0.973025	0.221359	0.127259	0.890526	0.603362
chr22	40010004	50010004	10000000	HiC	0.437413	0.453196	0.808798	0.509092	1	0.972187	0.486067	0.172178	0.293081	0.325521	0.563834	0.230769	0.266667	0.395453	0.456487	0.300819	5236	0.784027	0.989983	0.971995	0.973025	0.221359	0.127259	0.890526	0.603362
chr22	40163810	50163810	10000000	HiC	0.496514	0.412675	0.785011	0.465313	0.942793	0.967317	0.395946	0.165018	0.280562	0.320973	0.6159	0.230769	0.266667	0.404605	0.488164	0.30869	5392	0.760967	0.974427	0.97978	0.978617	0.207505	0.130343	0.898472	0.68
chr22	40163924	50163924	10000000	HiC	0.496514	0.412675	0.785011	0.465313	0.942793	0.967317	0.395946	0.165018	0.280562	0.320973	0.6159	0.230769	0.266667	0.404605	0.488164	0.30869	5392	0.760967	0.974427	0.97978	0.978617	0.207505	0.130343	0.898472	0.68
chr22	40502237	50502237	10000000	HiC	0.563463	0.327173	0.737153	0.407775	0.868357	0.921974	0.646265	0.461436	0.26501	0.337723	0.648967	0.230769	0.266667	0.421987	0.58538	0.35543	5834	0.760967	0.974034	0.995377	0.994628	0.225789	0.136606	0.898472	0.72114
chr22	40657018	50657018	10000000	HiC	0.563519	0.301127	0.713099	0.389048	0.800933	0.89025	0.731467	0.508067	0.26173	0.355936	0.705487	0.307692	0.266667	0.436122	0.610605	0.351355	6081	0.737908	0.959091	1	1	0.240429	0.137387	0.898472	0.711203
